# Supplementary material for: The qEEG Signature of Selective NMDA NR2B Negative Allosteric Modulators; A Potential Translational Biomarker for Drug Development
Source: PLoS One. 2016 Apr 1;11(4):e0152729. doi: 10.1371/journal.pone.0152729 (PMC4817977; doi:10.1371/journal.pone.0152729)
Supplement: S1 Data — Relative power spectra are averages of power across one minute bins over the 90 min session for each individual subject. Data are normalized to that individual subject’s pre dose baseline levels for each spectral band. These are the data used to construct figures and analyzed to build the ANOVA table. (XLSX) [file pone.0152729.s001.xlsx]

## Sheet: info
	The data in this workbook are the relative power in each spectral band averaged over each minute of the 90 min session
	As described in the methods section, the raw EEG waveform was digitized at 1,000 Hz.
	Raw EEG waveforms were Fourier transformed using a Han (Cosine Bell) window with 50% overlap between data blocks and an FFT block size of 1024.
	Overall total power (0.5-55 Hz), as well as power within different frequency bands was recorded for:
	delta (0.5-4 Hz), theta (4-9 Hz), alpha (9-13 Hz), beta 1 (13-19 Hz), beta 2 (20-30 Hz) and gamma (30-55 Hz) bandwidths.
	Subjects are designated m1, m2, m3, etc., and those designations refer to the same individual subjects across doses of a given compound.
	It should not be assumed that m1 for one drug dose-response is the same as m2 in the dose response of another drug.

## Sheet: Ketamine IV Rel Power- Alpha
	Vehicle					Ketaset 0.3 mg/kg i.v.					Ketaset 0.56 mg/kg i.v.
Time (min)	m1	m2	m3	m4	m5	m1	m2	m3	m4	m5	m1	m2	m3	m4	m5
1	0.072746	0.097418	0.109868	0.08259	0.031201	0.126706	0.095724	0.13058	0.080662	0.110405	0.106521	0.082345	0.137031	0.046141	0.039838
2	0.068702	0.089669	0.1377	0.053285	0.028412	0.203361	0.087562	0.102316	0.068725	0.151295	0.084612	0.040319	0.112012	0.057724	0.04822
3	0.103209	0.092142	0.141106	0.094035	0.042525	0.146598	0.057384	0.110421	0.052605	0.16533	0.049053	0.035245	0.046244	0.062807	0.04361
4	0.079695	0.099289	0.147151	0.099563	0.042826	0.091784	0.058653	0.097182	0.049055	0.197559	0.043994	0.038569	0.035063	0.06252	0.048525
5	0.103072	0.11383	0.134575	0.108795	0.035141	0.115469	0.057606	0.084366	0.044743	0.187868	0.061202	0.049689	0.041375	0.058316	0.02767
6	0.066597	0.094907	0.15273	0.08009	0.03377	0.119236	0.053279	0.107941	0.04621	0.134355	0.062869	0.052303	0.056662	0.060362	0.032018
7	0.082468	0.104907	0.146458	0.095792	0.042021	0.11305	0.067687	0.107514	0.053275	0.14071	0.059008	0.057801	0.063985	0.071236	0.051291
8	0.055935	0.096913	0.164765	0.062287	0.04099	0.147656	0.06165	0.097943	0.049847	0.113695	0.0613	0.055458	0.083482	0.072643	0.055357
9	0.073494	0.078353	0.17637	0.085386	0.038191	0.140039	0.074358	0.112115	0.067005	0.123514	0.059281	0.054806	0.097698	0.067415	0.047669
10	0.06907	0.094934	0.16203	0.098236	0.037871	0.13842	0.078348	0.103442	0.055592	0.089928	0.064951	0.062304	0.086742	0.065043	0.052533
11	0.046441	0.093865	0.180233	0.104268	0.044519	0.160716	0.077215	0.107122	0.064867	0.086092	0.088527	0.047176	0.094352	0.058051	0.059717
12	0.078562	0.08495	0.143868	0.105798	0.035867	0.164115	0.074063	0.102137	0.056658	0.096358	0.074089	0.053684	0.086184	0.073535	0.05919
13	0.089171	0.110802	0.140991	0.103616	0.025045	0.127628	0.081112	0.102307	0.05356	0.106164	0.063141	0.05505	0.085502	0.06236	0.055023
14	0.092955	0.101281	0.175144	0.146657	0.040436	0.137689	0.077586	0.114357	0.061569	0.089786	0.063807	0.052524	0.093591	0.065713	0.040915
15	0.116293	0.072917	0.152962	0.099859	0.035153	0.135066	0.07328	0.110417	0.067668	0.074415	0.069617	0.053955	0.077811	0.058719	0.043951
16	0.101362	0.078477	0.16646	0.07601	0.031716	0.124121	0.073031	0.102173	0.075727	0.099058	0.065707	0.054839	0.081843	0.052143	0.031251
17	0.085562	0.108446	0.155219	0.092008	0.041911	0.131182	0.078208	0.104656	0.076116	0.073097	0.051292	0.061526	0.077278	0.063849	0.052287
18	0.10373	0.100342	0.13322	0.10923	0.042258	0.129368	0.098175	0.11882	0.073576	0.072343	0.072196	0.066294	0.086468	0.058667	0.04156
19	0.077782	0.100159	0.185828	0.073639	0.039032	0.143226	0.094821	0.120391	0.05549	0.081019	0.061751	0.056454	0.083179	0.055856	0.035478
20	0.069685	0.092048	0.15568	0.102333	0.033234	0.156073	0.070045	0.111667	0.079801	0.074176	0.059433	0.067507	0.102846	0.062181	0.041528
21	0.064	0.078247	0.127523	0.094577	0.054022	0.138044	0.08049	0.119818	0.071114	0.073647	0.068486	0.058957	0.08874	0.056498	0.03334
22	0.065529	0.116251	0.10993	0.084777	0.035849	0.131107	0.095806	0.108465	0.066311	0.119648	0.068662	0.069967	0.108293	0.068567	0.043609
23	0.096665	0.093866	0.14746	0.085584	0.035807	0.153527	0.091659	0.117548	0.054381	0.078653	0.069112	0.067723	0.091316	0.069215	0.041548
24	0.105689	0.091713	0.147663	0.121202	0.041666	0.127188	0.081507	0.107688	0.1039	0.1037	0.060382	0.072269	0.097716	0.069495	0.044069
25	0.098792	0.096451	0.138035	0.109171	0.039368	0.165675	0.097647	0.109551	0.081312	0.100631	0.06561	0.070155	0.081842	0.069258	0.048248
26	0.047475	0.09307	0.164225	0.114345	0.036886	0.1208	0.097723	0.099538	0.042087	0.093425	0.062897	0.066575	0.086296	0.055918	0.041417
27	0.072298	0.098614	0.133103	0.074782	0.046481	0.128568	0.082869	0.11609	0.070435	0.054798	0.072564	0.079859	0.082203	0.062859	0.038817
28	0.099166	0.082508	0.152843	0.114728	0.036058	0.116392	0.079022	0.114448	0.067825	0.130385	0.070089	0.091641	0.102904	0.057833	0.039097
29	0.09677	0.085963	0.136646	0.107041	0.032662	0.116126	0.077653	0.111376	0.083171	0.083532	0.064303	0.06898	0.080923	0.062748	0.053613
30	0.061065	0.10448	0.131834	0.113519	0.03783	0.110328	0.095536	0.110706	0.062101	0.075231	0.070009	0.070199	0.098991	0.064311	0.03314
31	0.070691	0.115541	0.159199	0.096004	0.040149	0.117039	0.094563	0.111583	0.076481	0.09526	0.074151	0.065442	0.095218	0.071939	0.044578
32	0.071655	0.103014	0.129128	0.100842	0.02858	0.12079	0.098841	0.104584	0.055827	0.156001	0.072182	0.074713	0.090877	0.07778	0.043698
33	0.114069	0.097366	0.1732	0.106036	0.037759	0.157782	0.084499	0.102382	0.11082	0.101842	0.072116	0.086222	0.097087	0.062664	0.034502
34	0.113147	0.094877	0.150003	0.106189	0.037124	0.144618	0.081598	0.131887	0.099397	0.100104	0.069619	0.074018	0.12082	0.066567	0.050505
35	0.09759	0.111123	0.131368	0.089234	0.035034	0.154567	0.082438	0.124701	0.109513	0.084429	0.080301	0.080952	0.099817	0.068702	0.022796
36	0.118901	0.09592	0.151806	0.160299	0.037553	0.138503	0.081429	0.125832	0.092616	0.101228	0.061112	0.072772	0.09841	0.071463	0.02364
37	0.092443	0.100355	0.155404	0.12767	0.03774	0.148739	0.073085	0.103087	0.099445	0.103701	0.075387	0.077951	0.102712	0.071063	0.034632
38	0.089647	0.079045	0.161496	0.119995	0.039724	0.135999	0.092641	0.128353	0.118279	0.146868	0.067267	0.082442	0.099858	0.070339	0.022672
39	0.107609	0.095271	0.135797	0.104561	0.045725	0.177439	0.073331	0.120694	0.077665	0.094268	0.075434	0.086536	0.106257	0.078981	0.032172
40	0.106386	0.094617	0.158164	0.125506	0.027476	0.156206	0.089774	0.123463	0.083041	0.098975	0.073385	0.086202	0.106134	0.064452	0.045251
41	0.115114	0.111474	0.141253	0.134534	0.047001	0.18027	0.073321	0.126328	0.081769	0.104837	0.074317	0.079433	0.107027	0.068792	0.045439
42	0.094303	0.088625	0.14502	0.128245	0.064083	0.151453	0.085784	0.120246	0.102972	0.097047	0.072065	0.078583	0.102074	0.060821	0.043831
43	0.109642	0.085082	0.127743	0.151515	0.034627	0.16415	0.086191	0.111124	0.077017	0.105827	0.070847	0.075434	0.110372	0.07246	0.0453
44	0.110057	0.078056	0.151002	0.119739	0.030455	0.140961	0.089027	0.133611	0.076067	0.121797	0.079061	0.073784	0.110251	0.04554	0.041793
45	0.117531	0.090602	0.157283	0.139364	0.04685	0.153897	0.087854	0.124232	0.088624	0.128977	0.074506	0.085818	0.105193	0.054991	0.043486
46	0.124202	0.107141	0.158388	0.099882	0.045892	0.139429	0.112207	0.119268	0.118665	0.085932	0.073958	0.080759	0.111636	0.058562	0.037918
47	0.107066	0.103274	0.159447	0.121483	0.053624	0.141159	0.08237	0.114558	0.079077	0.094212	0.074024	0.07456	0.113797	0.061364	0.036436
48	0.091425	0.113876	0.13683	0.084678	0.040987	0.146358	0.102413	0.114402	0.099091	0.106464	0.080605	0.078263	0.115624	0.071478	0.042184
49	0.121392	0.098778	0.141407	0.083904	0.04454	0.134278	0.079509	0.10979	0.10873	0.125467	0.079754	0.07832	0.117038	0.062553	0.054914
50	0.107285	0.09117	0.136599	0.072075	0.029628	0.145792	0.07265	0.11242	0.085068	0.124976	0.087501	0.092376	0.093207	0.064706	0.038518
51	0.091933	0.104439	0.13179	0.067785	0.050467	0.152657	0.093931	0.12461	0.096922	0.119684	0.069376	0.079899	0.107317	0.075999	0.045457
52	0.074809	0.102323	0.138064	0.092351	0.047543	0.168044	0.119418	0.116101	0.087183	0.08787	0.091992	0.076899	0.120654	0.073099	0.046252
53	0.063276	0.080016	0.146399	0.086322	0.027977	0.170359	0.088006	0.152962	0.076701	0.124543	0.081603	0.086986	0.13384	0.065386	0.054296
54	0.092834	0.079032	0.142254	0.137853	0.035946	0.220974	0.10003	0.130909	0.09488	0.124863	0.081357	0.088377	0.103871	0.078956	0.049477
55	0.078624	0.102052	0.144649	0.094566	0.035282	0.15069	0.092636	0.127283	0.095385	0.146032	0.082068	0.082457	0.116766	0.06893	0.025401
56	0.117606	0.104427	0.117529	0.112712	0.027817	0.146262	0.082579	0.131699	0.099236	0.102718	0.084481	0.086	0.100381	0.070727	0.054897
57	0.10734	0.075912	0.147497	0.084848	0.035643	0.121923	0.098442	0.118901	0.115632	0.13909	0.092857	0.096917	0.116309	0.063059	0.04143
58	0.116019	0.096601	0.159211	0.086572	0.036359	0.159745	0.075471	0.102723	0.084652	0.104005	0.09931	0.08695	0.112119	0.07071	0.044787
59	0.097193	0.093066	0.149559	0.091887	0.035479	0.185599	0.071353	0.100171	0.083894	0.129105	0.082999	0.078313	0.112042	0.063536	0.037158
60	0.058141	0.086717	0.118079	0.091132	0.036083	0.133372	0.079163	0.112096	0.062815	0.12365	0.080443	0.091876	0.094113	0.057793	0.051105
61	0.061977	0.085965	0.154482	0.085114	0.040608	0.145313	0.084706	0.117734	0.117143	0.115501	0.085084	0.107816	0.113142	0.052203	0.041066
62	0.090351	0.099819	0.184262	0.103597	0.044372	0.162302	0.091845	0.11773	0.084815	0.114988	0.079657	0.07983	0.102339	0.042168	0.058489
63	0.074882	0.115678	0.140431	0.086239	0.044886	0.138869	0.084114	0.111988	0.064985	0.126417	0.090877	0.077289	0.1119	0.062836	0.033043
64	0.064301	0.11708	0.168996	0.070012	0.039562	0.156429	0.079864	0.113731	0.088926	0.102729	0.098731	0.099087	0.108068	0.066927	0.053378
65	0.067251	0.081688	0.187205	0.09121	0.03349	0.129341	0.076993	0.143732	0.079725	0.150707	0.08797	0.090875	0.122022	0.076114	0.059157
66	0.056486	0.087052	0.199233	0.146027	0.053519	0.179347	0.078212	0.109674	0.076837	0.108184	0.067413	0.092883	0.110413	0.053846	0.035744
67	0.076866	0.083667	0.184203	0.108651	0.037648	0.152635	0.07701	0.099457	0.100049	0.12788	0.077767	0.094764	0.110151	0.050421	0.066744
68	0.098881	0.096582	0.112916	0.081473	0.045372	0.151481	0.090056	0.114723	0.110578	0.110034	0.080159	0.107828	0.124693	0.060029	0.043152
69	0.112542	0.095017	0.125172	0.096006	0.046908	0.169146	0.078175	0.112054	0.091135	0.125009	0.086858	0.102468	0.126333	0.049808	0.05621
70	0.105891	0.098516	0.152368	0.092021	0.039815	0.151182	0.082959	0.125025	0.084431	0.101847	0.090017	0.086432	0.111519	0.072662	0.048756
71	0.078401	0.094545	0.123074	0.064221	0.034565	0.171405	0.086709	0.136792	0.094638	0.116559	0.081098	0.088684	0.122321	0.065686	0.05065
72	0.085555	0.105863	0.112558	0.10461	0.042879	0.161293	0.119866	0.116887	0.116469	0.080148	0.078329	0.092567	0.128657	0.056575	0.053587
73	0.093284	0.103103	0.137276	0.087055	0.035263	0.163614	0.086918	0.117684	0.092126	0.094269	0.07396	0.090596	0.122913	0.053512	0.040137
74	0.127472	0.097066	0.167228	0.120783	0.02748	0.23364	0.086525	0.119976	0.141504	0.102119	0.083122	0.104262	0.125291	0.057063	0.04782
75	0.117751	0.100271	0.156239	0.068239	0.029242	0.225088	0.080848	0.119781	0.119315	0.113838	0.087311	0.095805	0.113927	0.077601	0.058494
76	0.100337	0.113184	0.144471	0.171749	0.042869	0.181228	0.078745	0.114862	0.125231	0.078538	0.082798	0.100948	0.11337	0.063473	0.043892
77	0.0952	0.089224	0.165853	0.112483	0.037421	0.145999	0.081121	0.124431	0.104818	0.100497	0.086775	0.107292	0.120382	0.054798	0.039338
78	0.115414	0.116421	0.160032	0.149426	0.036546	0.138526	0.097324	0.120153	0.105888	0.107491	0.090828	0.096797	0.1097	0.061187	0.089515
79	0.088744	0.105887	0.161016	0.131271	0.042324	0.175236	0.088358	0.116007	0.089028	0.096267	0.0852	0.093134	0.116135	0.074315	0.058882
80	0.089614	0.090614	0.154687	0.098734	0.037108	0.269784	0.107542	0.110176	0.098067	0.086488	0.082094	0.0864	0.131319	0.059659	0.03523
81	0.088629	0.10344	0.148349	0.123778	0.041105	0.249136	0.08658	0.121401	0.067646	0.099639	0.083748	0.089543	0.134798	0.051209	0.072552
82	0.099893	0.109536	0.153424	0.111045	0.041116	0.277679	0.089599	0.119265	0.094491	0.108671	0.105051	0.096487	0.112056	0.064353	0.054476
83	0.079039	0.120253	0.167543	0.092676	0.035093	0.139281	0.09713	0.134821	0.07527	0.110137	0.091545	0.100942	0.108575	0.052392	0.04172
84	0.084994	0.107599	0.15322	0.101244	0.038614	0.183132	0.097565	0.123452	0.107945	0.105247	0.083317	0.115909	0.121575	0.055648	0.041664
85	0.104825	0.098086	0.11602	0.121164	0.027768	0.170377	0.093036	0.109069	0.074232	0.095312	0.089453	0.11071	0.085309	0.061941	0.053408
86	0.086409	0.0953	0.15061	0.119847	0.035059	0.148682	0.101603	0.107381	0.089977	0.089246	0.075899	0.099849	0.119542	0.059619	0.049712
87	0.10449	0.094884	0.124618	0.119212	0.031949	0.154813	0.080481	0.152186	0.126382	0.11006	0.108844	0.093183	0.116366	0.065205	0.049512
88	0.106134	0.116129	0.136768	0.114885	0.034098	0.182807	0.090112	0.133805	0.109852	0.102338	0.086139	0.112822	0.115361	0.052634	0.033757
89	0.093666	0.094247	0.122529	0.097278	0.032386	0.151014	0.090654	0.125415	0.114285	0.098213	0.093694	0.10819	0.113686	0.050583	0.060007
90	0.093366	0.094036	0.122298	0.082148	0.042013	0.181138	0.110195	0.120362	0.110269	0.094197	0.094072	0.116946	0.096531	0.05996	0.064474

## Sheet: Ketamine IV Rel Power- Beta1
	Vehicle					Ketaset 0.3 mg/kg i.v.					Ketaset 0.56 mg/kg i.v.
Time (min)	m1	m2	m3	m4	m5	m1	m2	m3	m4	m5	m1	m2	m3	m4	m5
1	0.07501	0.108852	0.149126	0.088784	0.032299	0.111304	0.128166	0.152677	0.099906	0.087004	0.073201	0.064555	0.199972	0.032574	0.026224
2	0.082559	0.09121	0.139769	0.041016	0.021525	0.091629	0.077479	0.118455	0.067819	0.094923	0.057528	0.03982	0.120971	0.040871	0.02956
3	0.121141	0.1175	0.151358	0.077736	0.027469	0.073205	0.054411	0.106976	0.052614	0.158259	0.038543	0.032519	0.040234	0.059691	0.030945
4	0.092363	0.138314	0.182695	0.09444	0.024457	0.04539	0.067162	0.077394	0.036737	0.188984	0.039342	0.046104	0.026951	0.043075	0.040662
5	0.102195	0.147791	0.157094	0.114718	0.026798	0.04524	0.061136	0.083442	0.034918	0.218864	0.044455	0.049261	0.035843	0.039728	0.023195
6	0.063468	0.132576	0.17119	0.093899	0.02476	0.047242	0.068098	0.084756	0.035158	0.179315	0.043005	0.053118	0.040514	0.043225	0.023627
7	0.075586	0.13143	0.165851	0.10496	0.02908	0.046681	0.079421	0.087073	0.045852	0.118102	0.038221	0.053756	0.050933	0.054318	0.044503
8	0.050367	0.135633	0.173824	0.062201	0.032594	0.05093	0.073764	0.094459	0.04258	0.096541	0.043726	0.062773	0.07955	0.045999	0.039847
9	0.069165	0.11118	0.185255	0.08552	0.027394	0.059001	0.105933	0.11473	0.049044	0.108271	0.043023	0.059314	0.076931	0.047917	0.036225
10	0.076486	0.132737	0.168758	0.100796	0.026271	0.066139	0.091691	0.106848	0.046174	0.076329	0.045897	0.061569	0.072925	0.066068	0.040538
11	0.04851	0.125546	0.17554	0.102302	0.027739	0.068208	0.095076	0.116693	0.049035	0.06976	0.053632	0.052069	0.07191	0.046259	0.041855
12	0.080043	0.100043	0.170565	0.117925	0.021516	0.060766	0.092685	0.108133	0.051394	0.072167	0.04962	0.047792	0.077511	0.047393	0.04112
13	0.089552	0.142508	0.167258	0.097144	0.017695	0.055409	0.094917	0.120212	0.042063	0.073292	0.048973	0.046133	0.074266	0.043456	0.036665
14	0.116064	0.12241	0.192568	0.123219	0.030673	0.075343	0.111994	0.119131	0.045287	0.067589	0.063023	0.04824	0.085729	0.053679	0.02834
15	0.141437	0.095686	0.182488	0.096932	0.033913	0.07042	0.089464	0.144842	0.059178	0.060342	0.049597	0.046508	0.062928	0.048962	0.032903
16	0.120445	0.101313	0.19216	0.057186	0.0249	0.063492	0.089726	0.126359	0.046598	0.077377	0.055388	0.047804	0.067974	0.042023	0.024025
17	0.090862	0.135326	0.148167	0.097274	0.031664	0.080408	0.094847	0.129257	0.069291	0.062779	0.045315	0.052608	0.067646	0.054019	0.039566
18	0.116224	0.129558	0.185492	0.126414	0.026662	0.064685	0.093775	0.126512	0.071847	0.04532	0.047091	0.058889	0.073373	0.049712	0.030878
19	0.073394	0.127026	0.178665	0.085708	0.026135	0.073571	0.10375	0.125437	0.051322	0.059493	0.051151	0.05053	0.069289	0.052735	0.024454
20	0.060227	0.114273	0.153728	0.108852	0.028613	0.085905	0.088982	0.147667	0.0746	0.065343	0.061396	0.055733	0.072771	0.052494	0.023046
21	0.062723	0.107765	0.148635	0.103556	0.036435	0.070241	0.090961	0.152365	0.064402	0.060816	0.053584	0.053874	0.074936	0.052195	0.024286
22	0.055712	0.144863	0.116237	0.089215	0.034449	0.061228	0.119271	0.152045	0.071726	0.086855	0.051411	0.061278	0.076334	0.054523	0.033826
23	0.109435	0.132925	0.164949	0.070521	0.026097	0.080322	0.12154	0.145441	0.044963	0.054864	0.053053	0.06099	0.08455	0.055406	0.030955
24	0.11013	0.123913	0.162418	0.138194	0.031574	0.077163	0.096907	0.150071	0.092099	0.085077	0.047643	0.066727	0.083609	0.057857	0.038512
25	0.102655	0.126748	0.166913	0.113767	0.034368	0.087966	0.124838	0.125862	0.083884	0.054141	0.053407	0.067094	0.072922	0.047635	0.038051
26	0.052921	0.123412	0.188056	0.114751	0.027863	0.066213	0.118502	0.126876	0.04474	0.071263	0.053167	0.068988	0.078609	0.047296	0.025745
27	0.066336	0.108748	0.180108	0.059105	0.032076	0.075498	0.089115	0.138239	0.054339	0.04714	0.060412	0.064441	0.068857	0.046312	0.028328
28	0.107555	0.093445	0.190737	0.115404	0.027087	0.068751	0.091628	0.131993	0.058201	0.120226	0.061458	0.080433	0.085728	0.047951	0.031107
29	0.094667	0.091875	0.195036	0.122751	0.027928	0.083336	0.093344	0.111618	0.084871	0.065564	0.06585	0.06551	0.061608	0.050103	0.034292
30	0.043855	0.124101	0.186305	0.121738	0.032738	0.07423	0.134215	0.133076	0.076291	0.063044	0.063284	0.069675	0.083627	0.052072	0.021415
31	0.084974	0.135847	0.17581	0.08029	0.029543	0.086677	0.122991	0.12737	0.074963	0.070957	0.078743	0.06886	0.081873	0.058973	0.028675
32	0.079778	0.133015	0.191785	0.091951	0.02004	0.087613	0.131525	0.146189	0.055067	0.117218	0.067851	0.07404	0.067171	0.062162	0.030808
33	0.118723	0.107782	0.202848	0.090596	0.045063	0.098411	0.101172	0.140442	0.072812	0.073871	0.060184	0.081358	0.089702	0.053381	0.022749
34	0.137135	0.101326	0.156298	0.095609	0.032619	0.099424	0.083419	0.156792	0.104297	0.063114	0.0559	0.067812	0.105471	0.060805	0.032045
35	0.135134	0.13108	0.149051	0.099989	0.023394	0.091747	0.104093	0.131562	0.108806	0.065715	0.059727	0.074402	0.082727	0.058686	0.024938
36	0.130207	0.139141	0.184168	0.168924	0.036117	0.072578	0.086881	0.140686	0.098269	0.075934	0.065841	0.07129	0.10267	0.049852	0.016929
37	0.096096	0.117464	0.196215	0.111002	0.031039	0.087008	0.099634	0.117054	0.105835	0.08388	0.058104	0.067804	0.088011	0.059558	0.022996
38	0.089478	0.1074	0.205149	0.148349	0.037205	0.097188	0.109718	0.131207	0.111268	0.106548	0.067256	0.088126	0.091893	0.052562	0.020602
39	0.105996	0.101482	0.185629	0.093605	0.037597	0.111658	0.075771	0.140654	0.074325	0.076395	0.068344	0.074066	0.090861	0.056581	0.023599
40	0.12928	0.118874	0.158028	0.129	0.024963	0.084301	0.112817	0.128724	0.091546	0.079332	0.062999	0.073343	0.101726	0.05015	0.034787
41	0.127724	0.13454	0.160169	0.123444	0.03855	0.100473	0.103167	0.130329	0.080964	0.077075	0.067876	0.073089	0.083337	0.055021	0.042488
42	0.095262	0.124609	0.171978	0.131415	0.043748	0.090421	0.119257	0.143619	0.082927	0.076693	0.055195	0.075003	0.083879	0.04603	0.033685
43	0.139806	0.111223	0.171626	0.14025	0.022378	0.093668	0.107674	0.131492	0.062643	0.085093	0.069545	0.079127	0.099768	0.057563	0.040667
44	0.138723	0.08854	0.200982	0.134984	0.023693	0.092403	0.100473	0.181224	0.067307	0.124122	0.073084	0.067583	0.102464	0.046135	0.027451
45	0.159877	0.134355	0.19032	0.119047	0.033586	0.094605	0.093137	0.155057	0.10427	0.112204	0.06296	0.079768	0.104829	0.049165	0.043648
46	0.129849	0.124065	0.168813	0.105623	0.0335	0.095772	0.13555	0.126142	0.113211	0.079292	0.078933	0.065892	0.098105	0.046662	0.024742
47	0.117673	0.11964	0.184544	0.104774	0.043598	0.077584	0.098789	0.140826	0.068028	0.078488	0.06876	0.074709	0.093816	0.054965	0.0255
48	0.108924	0.120263	0.142986	0.096755	0.034538	0.096844	0.098059	0.133047	0.086305	0.090939	0.075709	0.078792	0.117801	0.05527	0.031066
49	0.158867	0.117446	0.178789	0.070144	0.031912	0.096607	0.087254	0.145416	0.098106	0.108752	0.0721	0.079777	0.114187	0.043402	0.049708
50	0.109647	0.112848	0.142549	0.06763	0.024289	0.087977	0.090479	0.147594	0.088692	0.135326	0.067854	0.090116	0.106282	0.057065	0.025215
51	0.099605	0.123595	0.219369	0.060165	0.038828	0.100238	0.112578	0.157085	0.098069	0.097207	0.072785	0.078248	0.115733	0.059298	0.037213
52	0.066824	0.126914	0.190269	0.102681	0.031018	0.075707	0.151439	0.141018	0.100212	0.086626	0.081504	0.070806	0.13613	0.049512	0.033791
53	0.057896	0.106946	0.143179	0.094936	0.018449	0.07336	0.102843	0.133317	0.071429	0.098543	0.086337	0.08128	0.128332	0.050899	0.053013
54	0.070967	0.102004	0.186165	0.145113	0.020336	0.099504	0.115658	0.157778	0.094823	0.122744	0.064755	0.079592	0.104057	0.060801	0.036754
55	0.093107	0.130064	0.160727	0.099626	0.023238	0.098078	0.090001	0.154641	0.100962	0.127561	0.080162	0.076565	0.11275	0.053504	0.020795
56	0.136917	0.135812	0.148423	0.097198	0.021238	0.095776	0.107966	0.154114	0.085153	0.124569	0.081018	0.068252	0.108489	0.059279	0.044015
57	0.122763	0.099053	0.195195	0.08838	0.028016	0.093049	0.11724	0.160276	0.107354	0.127531	0.088697	0.092978	0.116777	0.044498	0.036016
58	0.130991	0.138913	0.222965	0.085554	0.033871	0.07214	0.099336	0.139444	0.098386	0.125881	0.081792	0.087731	0.117225	0.044948	0.032525
59	0.10801	0.126056	0.148958	0.093553	0.024128	0.096347	0.091164	0.151863	0.077043	0.153229	0.074929	0.092607	0.112164	0.053065	0.031864
60	0.056863	0.112798	0.131106	0.101417	0.023563	0.089192	0.088355	0.148568	0.057768	0.126068	0.072754	0.083611	0.09648	0.048954	0.042281
61	0.070107	0.101929	0.199494	0.096875	0.024768	0.085395	0.118891	0.142483	0.124783	0.108046	0.084264	0.096555	0.112207	0.040575	0.031095
62	0.09037	0.13331	0.21403	0.119463	0.031916	0.102929	0.107562	0.159331	0.085314	0.115177	0.075744	0.089175	0.124767	0.043661	0.041897
63	0.05585	0.131486	0.174876	0.101169	0.028274	0.095885	0.109692	0.139946	0.058954	0.092969	0.099328	0.070059	0.111262	0.04517	0.025786
64	0.056053	0.147993	0.22618	0.076253	0.022444	0.098017	0.09843	0.140275	0.094266	0.107906	0.082371	0.09871	0.111189	0.056365	0.04978
65	0.069145	0.116235	0.228231	0.092252	0.027574	0.090007	0.074424	0.151014	0.077819	0.156545	0.08256	0.077016	0.109626	0.067436	0.043326
66	0.069949	0.116278	0.198905	0.149351	0.041154	0.110839	0.083088	0.140457	0.061665	0.087158	0.057675	0.086157	0.111842	0.042497	0.025134
67	0.090199	0.115463	0.185984	0.10536	0.022316	0.080662	0.094294	0.118154	0.107725	0.11648	0.065488	0.091882	0.105284	0.035498	0.073849
68	0.121229	0.118977	0.153424	0.094877	0.030589	0.097559	0.089337	0.146954	0.139013	0.10746	0.073027	0.106469	0.124171	0.050351	0.042961
69	0.097887	0.129656	0.165438	0.094312	0.030989	0.085893	0.091537	0.148091	0.097779	0.103219	0.08743	0.116731	0.105763	0.043222	0.050835
70	0.127876	0.139309	0.192254	0.100014	0.02364	0.090497	0.111821	0.145519	0.082947	0.078571	0.078872	0.084612	0.117245	0.05533	0.049501
71	0.104518	0.132712	0.186259	0.054112	0.029995	0.081846	0.089759	0.152476	0.103936	0.085418	0.065896	0.085148	0.141683	0.049595	0.037546
72	0.096334	0.119044	0.184305	0.095964	0.031341	0.063511	0.145871	0.131591	0.139928	0.079944	0.060395	0.091445	0.123221	0.040746	0.039038
73	0.101892	0.117997	0.227929	0.085428	0.03641	0.064217	0.110335	0.136291	0.089532	0.093015	0.053899	0.101768	0.127882	0.036062	0.05107
74	0.146283	0.130593	0.208302	0.126352	0.019631	0.074292	0.103508	0.14331	0.145415	0.122698	0.08421	0.104481	0.131731	0.041056	0.03966
75	0.131409	0.12216	0.174045	0.063009	0.02316	0.092168	0.090407	0.152874	0.136007	0.102747	0.068692	0.085941	0.129067	0.05139	0.047422
76	0.130525	0.131251	0.177221	0.15614	0.032766	0.107937	0.098713	0.160375	0.134185	0.065546	0.079207	0.097092	0.110323	0.045319	0.02731
77	0.100819	0.10855	0.189158	0.113451	0.027854	0.090431	0.105487	0.14213	0.119986	0.097426	0.077175	0.105139	0.110505	0.049154	0.055617
78	0.105627	0.13911	0.208994	0.14926	0.025051	0.094824	0.106232	0.158569	0.12982	0.124782	0.084184	0.101201	0.089809	0.05604	0.082741
79	0.071111	0.12119	0.205712	0.129037	0.030828	0.090913	0.108752	0.15707	0.099216	0.077435	0.080806	0.117106	0.111316	0.057188	0.048054
80	0.093045	0.123243	0.230427	0.130229	0.028936	0.070852	0.132026	0.14023	0.088	0.069452	0.076591	0.101856	0.124365	0.04464	0.027221
81	0.100225	0.133842	0.19775	0.116716	0.030626	0.074319	0.116795	0.147294	0.060867	0.096387	0.083083	0.089012	0.116198	0.03971	0.055782
82	0.092589	0.13169	0.189517	0.107557	0.02733	0.101558	0.137368	0.171471	0.103029	0.113505	0.096303	0.110034	0.113581	0.051369	0.041609
83	0.097239	0.13514	0.184317	0.105911	0.02538	0.082913	0.114475	0.189797	0.069444	0.081604	0.080184	0.106432	0.112311	0.047037	0.028723
84	0.107958	0.11813	0.129307	0.092679	0.03248	0.099512	0.124414	0.197153	0.120117	0.114547	0.080552	0.11855	0.117528	0.039696	0.036041
85	0.138583	0.114593	0.109764	0.12861	0.018334	0.098593	0.12304	0.12441	0.061731	0.101141	0.091388	0.101984	0.086303	0.050679	0.036918
86	0.115864	0.123827	0.204061	0.120345	0.021107	0.090198	0.123053	0.15565	0.084195	0.070256	0.069691	0.096555	0.101577	0.043994	0.044014
87	0.138527	0.122096	0.201975	0.116237	0.024165	0.10452	0.120643	0.205294	0.116857	0.116445	0.100045	0.093374	0.09922	0.047445	0.039929
88	0.109887	0.122639	0.201045	0.138206	0.025846	0.087229	0.114003	0.179451	0.113101	0.081585	0.064932	0.097448	0.132616	0.040443	0.022525
89	0.104528	0.118335	0.133783	0.109689	0.023969	0.092724	0.107048	0.172182	0.120531	0.076565	0.104267	0.090719	0.116874	0.041195	0.05802
90	0.097773	0.102856	0.236046	0.097932	0.030475	0.089298	0.116022	0.182574	0.129294	0.079587	0.095451	0.094424	0.101233	0.040544	0.050576

## Sheet: Ketamine IV Rel Power- Beta 2
	Vehicle					Ketaset 0.3 mg/kg i.v.					Ketaset 0.56 mg/kg i.v.
Time (min)	m1	m2	m3	m4	m5	m1	m2	m3	m4	m5	m1	m2	m3	m4	m5
1	0.069502	0.098082	0.108461	0.045423	0.038823	0.14049	0.123088	0.113303	0.048824	0.069791	0.065879	0.06703	0.106853	0.037139	0.018049
2	0.066687	0.078449	0.113127	0.025714	0.018722	0.082695	0.066304	0.082252	0.040263	0.123358	0.055484	0.05188	0.085679	0.059323	0.019936
3	0.115363	0.083331	0.120593	0.039781	0.017885	0.05687	0.054741	0.076203	0.031509	0.154756	0.102404	0.045272	0.036513	0.083633	0.028403
4	0.082035	0.110642	0.140141	0.04446	0.020143	0.062633	0.074694	0.065728	0.031612	0.204206	0.079147	0.068779	0.024411	0.047507	0.038675
5	0.098103	0.114887	0.11549	0.04799	0.018076	0.065921	0.068216	0.070394	0.032156	0.205702	0.077296	0.072499	0.028744	0.043272	0.021174
6	0.057409	0.100702	0.129348	0.049721	0.019278	0.071147	0.082173	0.075666	0.031705	0.151381	0.083579	0.08254	0.035235	0.046523	0.021986
7	0.055289	0.110165	0.129612	0.055549	0.02442	0.072228	0.109307	0.07336	0.034664	0.128625	0.078632	0.077448	0.050461	0.05898	0.041543
8	0.04069	0.101694	0.13713	0.038892	0.02484	0.083958	0.104101	0.087385	0.03691	0.096094	0.069639	0.091115	0.090476	0.051248	0.052332
9	0.058209	0.105522	0.136317	0.036926	0.020665	0.07926	0.099122	0.096978	0.039465	0.11122	0.070875	0.085867	0.072285	0.049139	0.031264
10	0.0503	0.096275	0.143564	0.052241	0.03204	0.106446	0.106431	0.095341	0.033731	0.068137	0.07376	0.077585	0.075616	0.081197	0.047884
11	0.043375	0.104772	0.132693	0.052373	0.027956	0.105849	0.096909	0.127995	0.039557	0.069446	0.079927	0.077273	0.088135	0.050205	0.051578
12	0.086081	0.091326	0.115962	0.056527	0.020027	0.091972	0.099112	0.107631	0.034653	0.068222	0.0883	0.055117	0.078968	0.054068	0.044679
13	0.078543	0.104239	0.126975	0.048791	0.013884	0.081991	0.100336	0.137769	0.037667	0.069307	0.075008	0.069292	0.073056	0.049101	0.04327
14	0.115624	0.102799	0.138427	0.053496	0.059742	0.100834	0.093271	0.1175	0.034149	0.065129	0.084793	0.059216	0.081677	0.053431	0.033137
15	0.129336	0.084943	0.133778	0.051582	0.050843	0.107086	0.085595	0.143906	0.041737	0.062335	0.079871	0.059014	0.082808	0.051877	0.037322
16	0.092674	0.084943	0.142379	0.036445	0.018739	0.114262	0.092284	0.136356	0.040361	0.080631	0.086619	0.054648	0.082113	0.041091	0.02347
17	0.055716	0.092077	0.131391	0.047582	0.021488	0.107344	0.09294	0.14609	0.040237	0.06043	0.083364	0.062493	0.061448	0.058548	0.036868
18	0.101929	0.107318	0.118648	0.051758	0.028824	0.108312	0.083871	0.114196	0.052226	0.042245	0.071812	0.071965	0.07828	0.061013	0.03167
19	0.056894	0.107688	0.114463	0.042204	0.020134	0.120412	0.082304	0.156444	0.033903	0.058025	0.092026	0.06501	0.066784	0.047404	0.026546
20	0.043937	0.107992	0.13272	0.063387	0.029491	0.109301	0.086379	0.158782	0.04665	0.061755	0.089975	0.072474	0.079368	0.051477	0.024522
21	0.033495	0.092558	0.094197	0.049894	0.03712	0.078681	0.089637	0.137852	0.043989	0.063071	0.096723	0.057896	0.081221	0.058212	0.019803
22	0.055004	0.105276	0.079655	0.052756	0.048822	0.060162	0.119332	0.136768	0.049367	0.09366	0.093575	0.063348	0.073983	0.047096	0.033065
23	0.109626	0.106866	0.104603	0.0417	0.030905	0.103566	0.126385	0.124169	0.034846	0.058917	0.10632	0.068265	0.079767	0.054861	0.027645
24	0.103965	0.095707	0.113017	0.055683	0.032586	0.097423	0.110616	0.162301	0.053994	0.088601	0.078928	0.077228	0.084437	0.05738	0.029229
25	0.088349	0.106462	0.127187	0.057537	0.03823	0.108498	0.120578	0.12976	0.05427	0.050558	0.094702	0.07155	0.070923	0.050745	0.032156
26	0.035327	0.118247	0.129057	0.055298	0.025912	0.089835	0.107916	0.113626	0.028121	0.070534	0.100813	0.074249	0.0734	0.040286	0.017572
27	0.048091	0.089656	0.153356	0.03735	0.043635	0.089117	0.09107	0.099709	0.032628	0.041297	0.095829	0.088738	0.062066	0.053422	0.027895
28	0.069232	0.09016	0.148733	0.059645	0.025306	0.085326	0.078433	0.130864	0.043409	0.113018	0.089385	0.086046	0.077094	0.050202	0.027541
29	0.070693	0.078525	0.152095	0.060513	0.023074	0.084446	0.094213	0.088098	0.058752	0.073398	0.120228	0.074945	0.074002	0.051637	0.031639
30	0.03592	0.105195	0.157914	0.059073	0.031383	0.094978	0.110764	0.120075	0.059706	0.050696	0.10718	0.082095	0.075121	0.051351	0.015056
31	0.048693	0.119897	0.136362	0.038421	0.023052	0.122309	0.111664	0.119507	0.049682	0.053572	0.132047	0.088279	0.066102	0.065168	0.023005
32	0.060367	0.101471	0.158578	0.042532	0.016139	0.085601	0.105112	0.163174	0.039328	0.116468	0.108621	0.091058	0.071474	0.066093	0.026782
33	0.109563	0.09445	0.14229	0.046951	0.045096	0.132172	0.097497	0.125536	0.040142	0.053305	0.095418	0.107078	0.086367	0.054061	0.022403
34	0.097677	0.089321	0.118286	0.051952	0.036019	0.115487	0.089695	0.12229	0.056792	0.064023	0.070252	0.081327	0.086855	0.063676	0.034822
35	0.123082	0.09196	0.122532	0.049155	0.02568	0.138908	0.09113	0.10803	0.069674	0.055972	0.084728	0.084159	0.083049	0.054821	0.022274
36	0.106175	0.108642	0.119188	0.068084	0.032525	0.109899	0.079174	0.139842	0.069248	0.073361	0.083273	0.085489	0.088557	0.050499	0.014154
37	0.064587	0.113662	0.124207	0.05522	0.030549	0.130444	0.087795	0.09654	0.05492	0.075337	0.10776	0.083888	0.08734	0.068433	0.016214
38	0.083803	0.089722	0.126851	0.059365	0.04539	0.125817	0.101156	0.092642	0.061179	0.108115	0.117493	0.097245	0.096514	0.058255	0.014843
39	0.095153	0.093256	0.122366	0.053595	0.0311	0.129163	0.084458	0.09361	0.048936	0.071517	0.102504	0.078953	0.088108	0.069965	0.017363
40	0.081784	0.101048	0.115756	0.058352	0.024461	0.131397	0.099055	0.094411	0.05088	0.077264	0.11551	0.077669	0.095737	0.048558	0.032282
41	0.114281	0.117807	0.127554	0.059394	0.038854	0.131209	0.108763	0.104635	0.05015	0.072983	0.095891	0.096373	0.078352	0.039768	0.055381
42	0.080413	0.103372	0.123032	0.053816	0.036835	0.122072	0.130651	0.094093	0.062077	0.05324	0.09686	0.11039	0.074168	0.039129	0.033499
43	0.100433	0.100648	0.134048	0.057165	0.011268	0.124786	0.113508	0.094343	0.042725	0.065911	0.143437	0.084875	0.094609	0.038105	0.041228
44	0.103092	0.083188	0.124061	0.045985	0.034706	0.126978	0.087142	0.118494	0.038201	0.097877	0.121166	0.085207	0.076037	0.059848	0.027613
45	0.111984	0.101471	0.109105	0.054436	0.03554	0.149838	0.08421	0.128464	0.069088	0.108173	0.10695	0.082056	0.098434	0.043067	0.046445
46	0.101941	0.116579	0.118216	0.064971	0.0263	0.125315	0.123002	0.102233	0.050367	0.089799	0.115605	0.080637	0.092682	0.047593	0.018477
47	0.0911	0.107754	0.113683	0.057374	0.031714	0.097622	0.084858	0.10571	0.0513	0.062296	0.108046	0.084822	0.069367	0.047274	0.027125
48	0.104557	0.108449	0.095605	0.044499	0.03618	0.121054	0.094181	0.117653	0.051833	0.063367	0.148809	0.078017	0.101527	0.04324	0.035686
49	0.152842	0.100228	0.110692	0.04318	0.038054	0.11165	0.086352	0.111264	0.055677	0.095858	0.120682	0.088016	0.099628	0.040109	0.051066
50	0.078161	0.1042	0.122306	0.040028	0.034093	0.108697	0.089355	0.136778	0.052099	0.144166	0.121397	0.103903	0.100956	0.044228	0.023856
51	0.067581	0.103386	0.128508	0.031488	0.039593	0.124523	0.101869	0.16505	0.062426	0.096628	0.111265	0.078362	0.109423	0.047406	0.058525
52	0.048376	0.106251	0.122444	0.058926	0.024887	0.088548	0.121826	0.126191	0.053074	0.076192	0.137562	0.089088	0.140409	0.050115	0.04964
53	0.036267	0.095321	0.111987	0.051319	0.017227	0.068658	0.093571	0.104064	0.043798	0.078836	0.13495	0.087172	0.147167	0.04905	0.047177
54	0.048291	0.088802	0.110784	0.063642	0.012929	0.100089	0.094866	0.091591	0.04924	0.117146	0.093703	0.082733	0.123557	0.046549	0.038813
55	0.061045	0.100577	0.101906	0.057768	0.029247	0.13689	0.089349	0.120099	0.057022	0.103603	0.116048	0.077874	0.088074	0.048224	0.018997
56	0.122539	0.094209	0.099477	0.04844	0.020326	0.11167	0.100332	0.127695	0.052111	0.10031	0.153882	0.081895	0.09534	0.043756	0.044067
57	0.10309	0.087032	0.131004	0.04027	0.024487	0.122842	0.10055	0.119027	0.06429	0.127087	0.105527	0.09773	0.114916	0.040621	0.051787
58	0.110673	0.102203	0.119535	0.047268	0.036871	0.071242	0.088543	0.115007	0.064957	0.129985	0.103916	0.092567	0.118418	0.035665	0.036271
59	0.100545	0.104074	0.115787	0.043803	0.023413	0.104333	0.082877	0.127821	0.038035	0.11433	0.105039	0.095646	0.119063	0.055607	0.033882
60	0.041795	0.097146	0.092125	0.04949	0.017015	0.100835	0.070918	0.09117	0.032125	0.10948	0.109673	0.087319	0.087388	0.054188	0.067138
61	0.03739	0.085213	0.115124	0.051628	0.016914	0.114329	0.105982	0.098208	0.05976	0.101389	0.144144	0.097546	0.131692	0.036773	0.031835
62	0.067277	0.102383	0.134223	0.062219	0.02123	0.104351	0.094655	0.11591	0.058446	0.096638	0.114265	0.095511	0.101367	0.039393	0.048958
63	0.047535	0.092485	0.115144	0.060703	0.025582	0.098945	0.09612	0.101934	0.038478	0.093483	0.145855	0.090758	0.100862	0.038374	0.029331
64	0.038854	0.096071	0.139069	0.039393	0.020303	0.101157	0.087016	0.10166	0.06076	0.104529	0.138632	0.097309	0.122522	0.044667	0.039524
65	0.06175	0.107215	0.140227	0.040431	0.018571	0.108362	0.079087	0.092444	0.045722	0.142301	0.124128	0.078525	0.108396	0.062014	0.038116
66	0.04839	0.088905	0.143459	0.060913	0.054452	0.113561	0.083799	0.084172	0.032547	0.077043	0.079069	0.094937	0.110752	0.045065	0.021295
67	0.061268	0.108334	0.124939	0.056302	0.013389	0.119064	0.085362	0.075339	0.052818	0.090633	0.085344	0.094816	0.108891	0.030839	0.075114
68	0.068837	0.092396	0.095968	0.051217	0.021138	0.093316	0.086283	0.091296	0.073739	0.088914	0.08513	0.105336	0.133292	0.040195	0.040719
69	0.072835	0.100159	0.098348	0.040288	0.039275	0.075407	0.081786	0.097035	0.056963	0.075045	0.114853	0.10959	0.108299	0.041834	0.039012
70	0.100327	0.104633	0.107743	0.046346	0.020252	0.120668	0.091925	0.107103	0.047256	0.068198	0.125369	0.086616	0.116193	0.043842	0.029115
71	0.106938	0.093152	0.116843	0.030598	0.031634	0.095616	0.078992	0.097673	0.057244	0.078697	0.085677	0.079484	0.12885	0.041947	0.039196
72	0.098077	0.112363	0.122348	0.04173	0.030194	0.05135	0.109926	0.088502	0.074011	0.08805	0.078824	0.095734	0.108085	0.037999	0.02877
73	0.107311	0.111448	0.135377	0.037608	0.02512	0.060952	0.097252	0.115929	0.056437	0.083924	0.087783	0.121041	0.133625	0.031666	0.042359
74	0.150781	0.100711	0.121812	0.049519	0.017997	0.061644	0.074857	0.118391	0.066533	0.13616	0.131694	0.116104	0.151274	0.047439	0.035768
75	0.084842	0.096814	0.124904	0.032247	0.021927	0.080628	0.09682	0.122656	0.065735	0.107643	0.11172	0.094702	0.131872	0.04916	0.036847
76	0.06955	0.088947	0.199982	0.057878	0.022599	0.088331	0.094174	0.10716	0.061591	0.04766	0.095875	0.089515	0.092167	0.045308	0.026255
77	0.081982	0.084485	0.184501	0.05733	0.02603	0.104012	0.100258	0.114126	0.064007	0.126804	0.128754	0.089179	0.101702	0.054747	0.087334
78	0.085934	0.114766	0.15416	0.064137	0.019301	0.10984	0.094548	0.088569	0.069085	0.129805	0.118365	0.094863	0.078791	0.050043	0.040964
79	0.057057	0.102017	0.137732	0.057421	0.022229	0.097797	0.095366	0.082762	0.061217	0.079123	0.116614	0.093532	0.112292	0.058809	0.031457
80	0.081103	0.119984	0.156406	0.062015	0.030864	0.063972	0.134877	0.07074	0.046876	0.073923	0.076777	0.103521	0.125777	0.042131	0.018445
81	0.083688	0.090456	0.144296	0.057462	0.02643	0.061782	0.112227	0.064307	0.035234	0.130373	0.095223	0.080959	0.07979	0.036548	0.047041
82	0.090036	0.12447	0.154229	0.055699	0.018714	0.088324	0.111049	0.083245	0.052473	0.088125	0.14715	0.092396	0.116728	0.051424	0.031148
83	0.124831	0.114131	0.164662	0.050134	0.029496	0.094161	0.114981	0.106662	0.039385	0.071464	0.090774	0.123296	0.106913	0.046182	0.022503
84	0.112337	0.07815	0.099087	0.052764	0.022981	0.117872	0.112578	0.146211	0.058055	0.084846	0.112495	0.125044	0.120944	0.033319	0.027793
85	0.117063	0.100284	0.080836	0.059109	0.014567	0.099859	0.102755	0.087835	0.036713	0.085568	0.124522	0.110278	0.096319	0.04363	0.030265
86	0.098655	0.103316	0.144484	0.062671	0.019681	0.101362	0.102141	0.119512	0.043454	0.06429	0.134651	0.106964	0.093782	0.048345	0.030805
87	0.133483	0.094493	0.136003	0.064321	0.015453	0.112752	0.101129	0.117957	0.065986	0.093825	0.153305	0.089115	0.091633	0.05002	0.036378
88	0.116486	0.10283	0.111244	0.061796	0.023404	0.094619	0.108584	0.116656	0.074572	0.069102	0.097419	0.104091	0.107931	0.039885	0.016415
89	0.099396	0.083214	0.081792	0.061338	0.026134	0.099968	0.100805	0.129493	0.063441	0.052513	0.124471	0.090606	0.096035	0.049334	0.051431
90	0.079813	0.0922	0.122066	0.052979	0.016585	0.083702	0.107974	0.146121	0.075133	0.068206	0.122742	0.10136	0.09284	0.039345	0.033384

## Sheet: Ketamine IV Rel Power- Delta
	Vehicle					Ketaset 0.3 mg/kg i.v.					Ketaset 0.56 mg/kg i.v.
Time (min)	m1	m2	m3	m4	m5	m1	m2	m3	m4	m5	m1	m2	m3	m4	m5
1	0.61452	0.536071	0.453431	0.653516	0.822723	0.709741	0.472514	0.43905	0.649852	0.599563	0.549621	0.555506	0.385077	0.74109	0.809865
2	0.597038	0.554367	0.4584	0.770621	0.837292	0.945459	0.557078	0.497504	0.680258	0.441056	0.606009	0.722676	0.490856	0.641869	0.812619
3	0.475216	0.549297	0.431655	0.660467	0.791729	0.8276	0.683048	0.541007	0.728688	0.302775	0.693257	0.725173	0.74059	0.560742	0.767867
4	0.557915	0.478532	0.363742	0.656662	0.815377	0.693172	0.659428	0.602026	0.74684	0.195619	0.712579	0.668016	0.791526	0.632642	0.742985
5	0.508647	0.474262	0.436445	0.608226	0.854612	0.927175	0.659258	0.605102	0.766378	0.191121	0.673422	0.607687	0.753566	0.671549	0.82728
6	0.643635	0.509959	0.383856	0.648723	0.846219	0.687107	0.633481	0.564178	0.772404	0.347692	0.653122	0.550795	0.629773	0.641966	0.838751
7	0.594163	0.470637	0.390614	0.588528	0.820844	0.702881	0.550341	0.549655	0.739849	0.446836	0.660554	0.58565	0.615759	0.591709	0.715682
8	0.683113	0.512325	0.34435	0.713272	0.812468	0.78702	0.551589	0.535069	0.74861	0.569297	0.649592	0.541277	0.534697	0.614624	0.682774
9	0.620649	0.54246	0.359066	0.680908	0.818237	0.799355	0.558666	0.506516	0.691613	0.518706	0.651818	0.550818	0.539244	0.622344	0.774189
10	0.630197	0.535259	0.34137	0.609656	0.822853	0.742667	0.513008	0.512302	0.727507	0.666872	0.64938	0.544285	0.553178	0.552712	0.73563
11	0.693861	0.514361	0.340103	0.602311	0.808933	0.797616	0.547909	0.444124	0.702393	0.677774	0.565608	0.593025	0.528158	0.658059	0.704591
12	0.577836	0.568561	0.427132	0.580466	0.852788	0.774028	0.566325	0.50257	0.735632	0.651678	0.633647	0.609016	0.560516	0.611592	0.712534
13	0.573289	0.486638	0.392564	0.604939	0.881567	0.823612	0.538943	0.453335	0.741276	0.62152	0.633293	0.562156	0.581432	0.643635	0.718713
14	0.489238	0.521034	0.348622	0.556778	0.790605	0.708943	0.55428	0.466455	0.715736	0.661402	0.609075	0.579106	0.518832	0.634773	0.786584
15	0.44844	0.593815	0.379712	0.602182	0.794946	0.86405	0.547175	0.430484	0.711149	0.691015	0.628857	0.614208	0.563173	0.635534	0.767596
16	0.528624	0.578176	0.335624	0.708368	0.844255	0.790959	0.547813	0.471178	0.709266	0.626113	0.626384	0.60596	0.555546	0.70509	0.846476
17	0.600426	0.515298	0.387711	0.637903	0.822517	0.768603	0.564443	0.437923	0.690778	0.703034	0.682815	0.593486	0.603741	0.634925	0.750139
18	0.521808	0.49996	0.39598	0.583231	0.822707	0.674854	0.519244	0.46752	0.639451	0.750825	0.633482	0.544955	0.537402	0.658953	0.799803
19	0.628205	0.485465	0.349397	0.665713	0.819174	0.809172	0.548949	0.401096	0.734765	0.679187	0.641188	0.603127	0.573689	0.673768	0.820748
20	0.677458	0.524666	0.394368	0.568525	0.821124	0.643027	0.570146	0.397549	0.642878	0.686759	0.607414	0.560176	0.520912	0.655158	0.798803
21	0.676546	0.554771	0.47505	0.626362	0.781976	0.7261	0.503286	0.414813	0.676365	0.688982	0.573219	0.612567	0.551693	0.669764	0.830376
22	0.639771	0.489527	0.434709	0.632323	0.786524	0.684564	0.496681	0.424505	0.690455	0.577042	0.599433	0.546698	0.527756	0.649034	0.776592
23	0.49029	0.50591	0.438923	0.657168	0.834903	0.949498	0.480549	0.433016	0.750088	0.676888	0.566767	0.558627	0.543709	0.60835	0.780638
24	0.523167	0.543538	0.438805	0.572564	0.810882	0.784937	0.543179	0.405852	0.601676	0.6191	0.662723	0.511066	0.522902	0.599412	0.79149
25	0.558365	0.508992	0.396745	0.587986	0.789045	0.867218	0.499629	0.457447	0.652548	0.670708	0.618836	0.555799	0.574514	0.649516	0.769351
26	0.713794	0.498769	0.360196	0.591734	0.837588	0.612495	0.524148	0.494287	0.796766	0.651521	0.60547	0.545317	0.572414	0.71229	0.846692
27	0.653814	0.541867	0.358503	0.699573	0.780159	0.772525	0.528726	0.469447	0.711259	0.752046	0.626021	0.53219	0.590659	0.667107	0.802106
28	0.563664	0.54895	0.370601	0.558557	0.839483	0.701391	0.599206	0.449235	0.703202	0.492759	0.604273	0.501936	0.540105	0.676727	0.7955
29	0.571258	0.574609	0.360061	0.570445	0.831506	0.587058	0.557675	0.521753	0.605881	0.668749	0.570916	0.571101	0.543023	0.657687	0.750987
30	0.68129	0.514651	0.372961	0.575278	0.819675	0.73332	0.486851	0.453611	0.656947	0.641642	0.615372	0.536922	0.523083	0.665022	0.841239
31	0.647998	0.465598	0.36738	0.649147	0.819001	0.795787	0.510789	0.473604	0.662204	0.581697	0.558244	0.523309	0.540697	0.626915	0.792518
32	0.623825	0.499565	0.358375	0.637548	0.861445	0.767742	0.501324	0.419097	0.737636	0.452999	0.596911	0.497124	0.593347	0.603473	0.770907
33	0.481593	0.544764	0.316493	0.635306	0.771882	0.72376	0.541669	0.453001	0.649975	0.623126	0.581548	0.498195	0.495993	0.641131	0.834778
34	0.505539	0.565523	0.407406	0.590246	0.800473	0.7311	0.551314	0.422233	0.603881	0.627982	0.619887	0.558255	0.470578	0.609363	0.760971
35	0.490732	0.517535	0.443729	0.629144	0.826777	0.756595	0.526765	0.471272	0.546006	0.638405	0.576197	0.526262	0.528137	0.654157	0.851033
36	0.474311	0.497129	0.393683	0.484483	0.801702	0.846111	0.549749	0.431832	0.584551	0.585228	0.63393	0.527734	0.491552	0.673934	0.888549
37	0.592711	0.496786	0.365905	0.564983	0.831935	0.600411	0.569182	0.530663	0.602653	0.581485	0.602741	0.549399	0.497711	0.630369	0.859524
38	0.55379	0.572843	0.344656	0.547912	0.781655	0.618712	0.508912	0.484205	0.57522	0.471282	0.591244	0.490016	0.504833	0.643705	0.882659
39	0.524109	0.532215	0.402975	0.60326	0.791156	0.763383	0.587247	0.47675	0.680479	0.634764	0.576968	0.505645	0.495109	0.613235	0.865977
40	0.510769	0.518768	0.414362	0.554942	0.8579	0.661695	0.517405	0.488286	0.63165	0.599043	0.575629	0.536788	0.499557	0.685282	0.810419
41	0.473803	0.468517	0.399079	0.539402	0.784716	0.774502	0.541794	0.467061	0.656878	0.626179	0.581288	0.511666	0.532626	0.682378	0.750118
42	0.545146	0.527299	0.39557	0.547325	0.722908	0.649419	0.491177	0.47103	0.59299	0.623102	0.582801	0.47246	0.526173	0.700046	0.78152
43	0.506852	0.526992	0.399323	0.518126	0.852572	0.720221	0.527128	0.492204	0.689395	0.588536	0.571073	0.527412	0.483457	0.664552	0.748302
44	0.475083	0.581767	0.382289	0.582699	0.834715	0.624325	0.53169	0.40466	0.695563	0.52164	0.569136	0.518943	0.512408	0.666327	0.803302
45	0.458513	0.514143	0.39623	0.560897	0.776759	0.636679	0.542699	0.430161	0.58824	0.457552	0.605121	0.501289	0.478121	0.692042	0.753296
46	0.477324	0.470071	0.390958	0.59525	0.822895	0.744446	0.471157	0.500562	0.579328	0.620153	0.571092	0.562541	0.507676	0.692412	0.832513
47	0.505784	0.497456	0.390232	0.561715	0.776064	0.720624	0.55116	0.477313	0.652954	0.606383	0.588591	0.51356	0.534654	0.691883	0.82928
48	0.521637	0.490663	0.469316	0.63054	0.764208	0.697093	0.494409	0.473689	0.62096	0.593248	0.529607	0.497927	0.451056	0.660797	0.796428
49	0.432983	0.520435	0.407248	0.64863	0.782371	0.701984	0.561036	0.462693	0.599367	0.513323	0.557443	0.523424	0.488269	0.711762	0.736027
50	0.520159	0.540974	0.448351	0.66405	0.839947	0.783351	0.560335	0.444703	0.632364	0.440839	0.549456	0.458795	0.516948	0.683396	0.807427
51	0.593267	0.505413	0.355003	0.725945	0.774752	0.66848	0.51615	0.389104	0.601243	0.50248	0.568745	0.550399	0.476683	0.656543	0.726221
52	0.634784	0.488789	0.398469	0.600881	0.814357	0.738159	0.442268	0.460047	0.625826	0.608465	0.521196	0.496783	0.386664	0.648827	0.780373
53	0.698901	0.571739	0.424263	0.620983	0.866061	0.703319	0.545161	0.447686	0.675286	0.526324	0.527045	0.510834	0.364099	0.67045	0.742372
54	0.596114	0.576134	0.407419	0.509904	0.861814	0.720739	0.535646	0.436176	0.610879	0.476836	0.583021	0.51216	0.457308	0.621608	0.743959
55	0.608953	0.528148	0.421584	0.600336	0.826848	0.615017	0.538136	0.433716	0.603599	0.441782	0.553729	0.550374	0.484879	0.649704	0.875563
56	0.445402	0.519202	0.43603	0.601464	0.864131	0.856873	0.53029	0.423962	0.606471	0.500216	0.528568	0.544444	0.496329	0.676455	0.748952
57	0.504374	0.595733	0.363243	0.652543	0.830585	0.707002	0.515545	0.452615	0.559562	0.427219	0.556112	0.473665	0.4344	0.728112	0.77111
58	0.467784	0.50718	0.358744	0.631924	0.804255	0.781937	0.52714	0.479089	0.602077	0.472029	0.540679	0.518711	0.416282	0.700143	0.797554
59	0.534465	0.514111	0.412932	0.644011	0.822086	0.74447	0.574144	0.459386	0.655283	0.43217	0.551064	0.503806	0.442651	0.660844	0.814454
60	0.665631	0.545865	0.456412	0.624441	0.83881	0.754794	0.594168	0.503184	0.727396	0.491159	0.589923	0.540871	0.542351	0.684498	0.745676
61	0.66652	0.547832	0.382421	0.636931	0.820775	0.543865	0.544412	0.479847	0.573052	0.506648	0.529199	0.447387	0.440222	0.75156	0.819698
62	0.587156	0.514015	0.318066	0.574815	0.794425	0.658735	0.535668	0.459917	0.611431	0.520289	0.576986	0.515247	0.501479	0.743669	0.718946
63	0.659982	0.490825	0.427023	0.594346	0.769587	0.736842	0.559324	0.488874	0.719774	0.537071	0.524825	0.551033	0.496137	0.70674	0.838605
64	0.664741	0.478258	0.316559	0.693126	0.825898	0.842861	0.577268	0.478767	0.601389	0.507783	0.510075	0.475982	0.444836	0.704041	0.717569
65	0.624684	0.512489	0.278937	0.6364	0.838221	0.586939	0.575333	0.468201	0.669569	0.383194	0.53135	0.524866	0.445816	0.643728	0.756864
66	0.660254	0.558494	0.299517	0.496749	0.763711	0.791285	0.57892	0.525892	0.668318	0.527212	0.624007	0.502155	0.48289	0.718601	0.828355
67	0.564078	0.533914	0.347268	0.580445	0.852865	0.892179	0.562908	0.551436	0.616799	0.52667	0.572912	0.502116	0.469295	0.772243	0.686855
68	0.552812	0.543137	0.449638	0.633919	0.819693	0.744793	0.538863	0.492589	0.527094	0.561815	0.556031	0.437049	0.414688	0.717751	0.79689
69	0.532014	0.529515	0.421586	0.667638	0.808653	0.818486	0.545762	0.484808	0.619885	0.556495	0.523806	0.449903	0.457309	0.731299	0.742594
70	0.524307	0.500651	0.382401	0.627238	0.824053	0.679527	0.537615	0.452036	0.641572	0.611677	0.53277	0.526066	0.454222	0.676838	0.776642
71	0.557729	0.532309	0.409024	0.717382	0.827007	0.749006	0.556079	0.428893	0.575719	0.564698	0.601355	0.530966	0.384106	0.697359	0.775197
72	0.568687	0.479437	0.41238	0.649839	0.828749	0.714267	0.476991	0.497799	0.516608	0.571036	0.598265	0.507927	0.445418	0.745836	0.776782
73	0.541118	0.495062	0.329716	0.66737	0.824579	0.731637	0.512567	0.488217	0.598427	0.589093	0.614453	0.465583	0.424942	0.756405	0.795388
74	0.418145	0.509504	0.338575	0.577724	0.8715	0.722952	0.526148	0.47138	0.502806	0.501748	0.531429	0.480265	0.368429	0.712264	0.764647
75	0.506385	0.530221	0.37179	0.726741	0.87511	0.727294	0.541939	0.447939	0.543061	0.509172	0.566082	0.47923	0.407339	0.675087	0.746337
76	0.512405	0.510467	0.280059	0.489509	0.785761	0.725123	0.540237	0.473793	0.537609	0.696086	0.568898	0.485207	0.493674	0.711443	0.795387
77	0.530632	0.581074	0.281029	0.593597	0.840695	0.856397	0.531298	0.458093	0.579258	0.55953	0.535943	0.502225	0.473399	0.696618	0.727094
78	0.534743	0.479852	0.301382	0.507067	0.836909	0.660428	0.551205	0.462417	0.539863	0.478038	0.525106	0.523968	0.529694	0.702657	0.653661
79	0.607853	0.508913	0.337488	0.562527	0.816908	0.817887	0.549201	0.451686	0.598529	0.619982	0.558831	0.499408	0.474739	0.629184	0.748467
80	0.563114	0.500741	0.295613	0.56757	0.816059	0.739157	0.455933	0.505388	0.637192	0.622941	0.578006	0.527345	0.428316	0.717301	0.84101
81	0.555153	0.528294	0.34593	0.57304	0.808193	0.778522	0.540885	0.520346	0.692663	0.515653	0.573251	0.529734	0.483176	0.741977	0.696514
82	0.563709	0.460903	0.350914	0.579034	0.81972	0.75884	0.504895	0.489349	0.573487	0.528118	0.492533	0.490316	0.480159	0.688411	0.767591
83	0.515253	0.461489	0.293859	0.621883	0.832092	0.877844	0.504438	0.422983	0.681093	0.572034	0.55049	0.456014	0.47294	0.738884	0.800488
84	0.525051	0.540244	0.433002	0.611991	0.830595	0.64951	0.532201	0.390811	0.567981	0.565119	0.541066	0.418208	0.446691	0.754638	0.810533
85	0.46579	0.531892	0.510603	0.561626	0.876544	0.824464	0.542675	0.529196	0.681725	0.581412	0.541638	0.453391	0.550701	0.694732	0.764121
86	0.542901	0.500341	0.32478	0.536997	0.852623	0.741481	0.516958	0.4616	0.639798	0.656811	0.539474	0.454753	0.496527	0.704806	0.795552
87	0.445945	0.531602	0.371241	0.545512	0.8548	0.667174	0.518614	0.37045	0.530173	0.519054	0.479822	0.493544	0.512131	0.698615	0.77388
88	0.4937	0.493144	0.397551	0.560526	0.838763	0.756633	0.530803	0.432814	0.549667	0.622436	0.552081	0.455175	0.472428	0.763989	0.8437
89	0.537684	0.576867	0.464266	0.591351	0.814836	0.879895	0.5132	0.414102	0.551426	0.643997	0.51833	0.468077	0.478597	0.727951	0.71686
90	0.563512	0.534031	0.368027	0.647447	0.816542	0.980086	0.506835	0.386166	0.530944	0.601325	0.522938	0.455448	0.524338	0.72773	0.737809

## Sheet: Ketamine IV Rel Power Gamma
	Vehicle					Ketaset 0.3 mg/kg i.v.					Ketaset 0.56 mg/kg i.v.
Time (min)	m1	m2	m3	m4	m5	m1	m2	m3	m4	m5	m1	m2	m3	m4	m5
1	0.050225	0.070097	0.060737	0.03613	0.016256	0.04779	0.085435	0.079903	0.035234	0.050923	0.052188	0.071628	0.066105	0.067585	0.013994
2	0.048574	0.072415	0.069851	0.023656	0.013861	0.04493	0.079728	0.076166	0.027915	0.063403	0.050521	0.068241	0.066264	0.109137	0.016094
3	0.053944	0.069838	0.076722	0.027723	0.013453	0.043017	0.082582	0.061874	0.02866	0.076802	0.054718	0.090679	0.045829	0.171812	0.053463
4	0.047262	0.082904	0.07308	0.0338	0.013154	0.053367	0.081155	0.056357	0.035272	0.098577	0.054807	0.114226	0.040315	0.128423	0.053065
5	0.042111	0.071733	0.064257	0.034686	0.012108	0.056072	0.081868	0.06313	0.040063	0.106495	0.055889	0.141014	0.04335	0.109895	0.036883
6	0.041963	0.070829	0.056393	0.039229	0.012944	0.064421	0.082611	0.062145	0.04205	0.089282	0.066735	0.171016	0.041476	0.119501	0.029122
7	0.04785	0.085818	0.060626	0.043575	0.014326	0.068764	0.119697	0.059243	0.046624	0.063724	0.058501	0.138329	0.089338	0.146447	0.046864
8	0.04267	0.067246	0.07483	0.033215	0.014813	0.064688	0.120453	0.066199	0.044081	0.054679	0.062302	0.160755	0.111538	0.137378	0.070393
9	0.050478	0.072138	0.065402	0.030048	0.013611	0.061839	0.120075	0.070807	0.050796	0.060284	0.075202	0.157418	0.096578	0.138089	0.039407
10	0.047484	0.065655	0.067148	0.040624	0.014221	0.07447	0.127718	0.069858	0.039767	0.037568	0.081767	0.136321	0.10489	0.186415	0.054846
11	0.043548	0.072384	0.066317	0.04528	0.012722	0.065459	0.10134	0.099425	0.041889	0.037854	0.072237	0.144487	0.108044	0.109546	0.054486
12	0.045141	0.063948	0.08067	0.043707	0.01208	0.082816	0.094882	0.091685	0.039917	0.042608	0.073255	0.110256	0.101643	0.126098	0.058404
13	0.043648	0.066568	0.071771	0.045989	0.009469	0.06359	0.090169	0.096218	0.035612	0.041923	0.069452	0.142577	0.084466	0.122988	0.063649
14	0.036562	0.074525	0.066754	0.033459	0.018235	0.073203	0.077745	0.086595	0.037628	0.042945	0.090037	0.124528	0.100139	0.111187	0.03682
15	0.040376	0.069798	0.068313	0.043389	0.017064	0.068396	0.096275	0.101222	0.036384	0.034231	0.071987	0.098895	0.101135	0.119723	0.045142
16	0.046558	0.074529	0.063063	0.033251	0.014139	0.05736	0.092938	0.091979	0.04162	0.042439	0.075529	0.10343	0.091854	0.0783	0.023749
17	0.041659	0.068822	0.054019	0.036623	0.011892	0.064927	0.076067	0.100827	0.037255	0.035491	0.061587	0.119468	0.071914	0.108159	0.038466
18	0.044407	0.077972	0.06104	0.039621	0.016349	0.05897	0.094574	0.093922	0.051711	0.025258	0.071403	0.129488	0.088704	0.107877	0.028428
19	0.036946	0.080252	0.055771	0.033954	0.012041	0.064874	0.077535	0.104522	0.035575	0.033622	0.073316	0.107543	0.079812	0.101254	0.026651
20	0.038989	0.075198	0.060459	0.04912	0.015246	0.068318	0.081177	0.106788	0.04772	0.034977	0.079163	0.124711	0.075711	0.091037	0.021294
21	0.041658	0.075036	0.055698	0.041811	0.018312	0.059559	0.098139	0.096482	0.044441	0.034242	0.0699	0.09472	0.083941	0.08836	0.018146
22	0.040996	0.062558	0.053156	0.047557	0.020298	0.058797	0.079858	0.109969	0.037849	0.056393	0.081946	0.126415	0.088899	0.08366	0.030748
23	0.04551	0.065927	0.064416	0.039509	0.015528	0.069349	0.096475	0.095983	0.034757	0.035716	0.08248	0.114552	0.078345	0.107569	0.021775
24	0.041156	0.059808	0.048738	0.037014	0.014687	0.057839	0.084222	0.098981	0.042735	0.051781	0.060005	0.14418	0.091197	0.110922	0.023985
25	0.045262	0.062868	0.055033	0.045669	0.015696	0.074978	0.076584	0.091684	0.042258	0.029957	0.068812	0.110575	0.069703	0.084071	0.038647
26	0.039058	0.061338	0.058807	0.043058	0.014192	0.062788	0.080138	0.089884	0.030932	0.044291	0.066743	0.113886	0.067615	0.065894	0.015282
27	0.039655	0.066753	0.06312	0.030957	0.018513	0.062251	0.092251	0.082161	0.031762	0.025636	0.063044	0.114933	0.065884	0.081893	0.025614
28	0.046248	0.064045	0.071898	0.051203	0.011246	0.054799	0.068906	0.084497	0.035208	0.064343	0.070293	0.128055	0.07454	0.085672	0.027365
29	0.043278	0.06508	0.072698	0.048839	0.015748	0.056847	0.082107	0.068676	0.049676	0.047043	0.081026	0.10411	0.09084	0.076725	0.029435
30	0.046796	0.068024	0.06821	0.046301	0.014367	0.05599	0.081427	0.096383	0.050816	0.038016	0.066903	0.114137	0.088114	0.079634	0.016294
31	0.048306	0.072067	0.081212	0.035884	0.013536	0.056719	0.078305	0.092565	0.04368	0.036106	0.083888	0.136246	0.077115	0.091839	0.025334
32	0.04781	0.071131	0.062679	0.036864	0.009372	0.053323	0.077361	0.091959	0.030558	0.067935	0.072227	0.117321	0.068738	0.09297	0.025144
33	0.044719	0.066849	0.058472	0.038672	0.01975	0.064122	0.080474	0.089316	0.032085	0.035697	0.070881	0.105061	0.104545	0.073623	0.018216
34	0.034675	0.06466	0.069341	0.046179	0.016707	0.060873	0.088129	0.089333	0.044704	0.041779	0.066033	0.10118	0.08405	0.091014	0.022959
35	0.043825	0.066911	0.069521	0.045192	0.014839	0.051841	0.088575	0.074119	0.049339	0.041587	0.069706	0.102236	0.077457	0.06775	0.016355
36	0.04551	0.067087	0.064993	0.040304	0.01552	0.061221	0.073772	0.090026	0.053645	0.044474	0.070348	0.118439	0.088501	0.067108	0.01078
37	0.034928	0.083761	0.061427	0.041998	0.013491	0.066412	0.073699	0.072604	0.045801	0.048409	0.069492	0.102433	0.077958	0.082242	0.013445
38	0.047191	0.063106	0.062527	0.040731	0.015689	0.060196	0.089011	0.070976	0.047363	0.063155	0.065874	0.133181	0.090065	0.072311	0.010917
39	0.039217	0.082969	0.067041	0.04089	0.016698	0.067957	0.067422	0.06556	0.036257	0.03982	0.076402	0.125621	0.089898	0.071972	0.013369
40	0.036246	0.07392	0.066318	0.042705	0.013235	0.064423	0.082218	0.064925	0.035726	0.048981	0.074075	0.106212	0.076256	0.053685	0.020586
41	0.03526	0.07867	0.069309	0.042241	0.019619	0.064054	0.08562	0.072846	0.03784	0.043057	0.072273	0.112254	0.069599	0.04503	0.029282
42	0.046055	0.062545	0.074446	0.040952	0.022543	0.061671	0.091269	0.077937	0.05193	0.03537	0.071799	0.136823	0.065163	0.049221	0.0265
43	0.037985	0.083013	0.053023	0.040138	0.009394	0.060543	0.092013	0.065728	0.038607	0.044119	0.060508	0.127644	0.068885	0.048896	0.025159
44	0.046952	0.068063	0.063496	0.032814	0.014502	0.064233	0.073233	0.087666	0.030178	0.049557	0.066611	0.138597	0.062191	0.120229	0.022159
45	0.043535	0.072531	0.070307	0.035853	0.019581	0.060574	0.072733	0.083625	0.051486	0.064287	0.058917	0.148692	0.077253	0.08031	0.030915
46	0.044522	0.087178	0.060812	0.043603	0.015262	0.058466	0.076976	0.068119	0.037972	0.049888	0.06406	0.100074	0.066728	0.056666	0.016139
47	0.047336	0.072608	0.062733	0.041483	0.016449	0.056584	0.080638	0.07033	0.042765	0.042711	0.060037	0.120594	0.060258	0.058583	0.017394
48	0.045613	0.076945	0.078359	0.041943	0.016406	0.06275	0.092466	0.076598	0.046265	0.040347	0.077253	0.137806	0.069613	0.050827	0.019195
49	0.047914	0.068267	0.067446	0.03804	0.016854	0.056242	0.081953	0.075916	0.037766	0.052114	0.06146	0.106555	0.070022	0.045369	0.023287
50	0.05111	0.071738	0.045659	0.033478	0.013473	0.05692	0.089831	0.086422	0.037995	0.065215	0.058716	0.117699	0.081852	0.053256	0.022681
51	0.045115	0.072527	0.054604	0.026501	0.015588	0.064145	0.077336	0.097397	0.047075	0.065687	0.058422	0.097274	0.081012	0.052471	0.026377
52	0.043025	0.082123	0.061906	0.043688	0.016011	0.047501	0.082171	0.087797	0.047097	0.055987	0.065991	0.121602	0.094571	0.056153	0.023748
53	0.034862	0.066013	0.063718	0.041878	0.011318	0.057146	0.078725	0.073148	0.036777	0.058661	0.072844	0.111049	0.107345	0.04877	0.027257
54	0.047046	0.06132	0.06383	0.045439	0.010902	0.070104	0.079136	0.080369	0.035932	0.067356	0.063418	0.107491	0.097643	0.054535	0.032149
55	0.048094	0.06796	0.069388	0.049205	0.013771	0.060296	0.089618	0.080777	0.045829	0.065397	0.061073	0.09368	0.084983	0.052811	0.013071
56	0.043758	0.05919	0.081725	0.038777	0.013096	0.053555	0.076973	0.094839	0.043296	0.064109	0.066821	0.10374	0.065502	0.043688	0.027524
57	0.045769	0.062909	0.066438	0.035241	0.012881	0.050817	0.084051	0.088088	0.048414	0.079903	0.058534	0.121379	0.092293	0.037913	0.023997
58	0.047567	0.06105	0.070842	0.039653	0.018131	0.051102	0.079941	0.086257	0.053018	0.06971	0.065778	0.0914	0.096644	0.033123	0.022623
59	0.042708	0.061979	0.061687	0.039426	0.012535	0.06931	0.072488	0.095361	0.033246	0.071492	0.074976	0.112877	0.085974	0.074702	0.016607
60	0.046382	0.075592	0.046271	0.036749	0.011834	0.054841	0.077261	0.066263	0.027672	0.073639	0.058462	0.083846	0.065936	0.063153	0.023332
61	0.04461	0.072266	0.052209	0.037099	0.012964	0.053131	0.076089	0.073987	0.045475	0.061705	0.063682	0.111148	0.09031	0.035691	0.018468
62	0.040748	0.068398	0.046354	0.045391	0.01632	0.060217	0.073299	0.080513	0.044256	0.05402	0.059739	0.113724	0.080294	0.056957	0.023978
63	0.044032	0.067201	0.063057	0.046884	0.015392	0.052591	0.072328	0.073443	0.030895	0.063785	0.061682	0.095432	0.081495	0.040629	0.018509
64	0.048166	0.065167	0.062949	0.034836	0.015805	0.06611	0.07457	0.075721	0.045888	0.064611	0.060977	0.103755	0.088736	0.045006	0.023915
65	0.049849	0.083244	0.037293	0.033245	0.014846	0.059503	0.073362	0.06597	0.035378	0.084132	0.064394	0.095332	0.0877	0.060171	0.0267
66	0.049219	0.067695	0.034562	0.04581	0.023746	0.068423	0.077958	0.060486	0.027145	0.048228	0.04857	0.098921	0.078707	0.045037	0.013328
67	0.040609	0.068426	0.039411	0.046715	0.011246	0.061656	0.079595	0.060202	0.042656	0.051879	0.054637	0.093432	0.07601	0.02736	0.032082
68	0.044158	0.067834	0.040425	0.044261	0.016276	0.055247	0.085747	0.061948	0.052807	0.044576	0.0622	0.121512	0.091762	0.042461	0.017132
69	0.050888	0.061631	0.042469	0.033931	0.014665	0.054718	0.075936	0.066889	0.04709	0.042038	0.073812	0.119485	0.071053	0.042832	0.019772
70	0.04042	0.066749	0.047049	0.034397	0.014637	0.055685	0.073529	0.082523	0.03861	0.043848	0.064191	0.09129	0.085443	0.039198	0.02317
71	0.04152	0.061937	0.047295	0.025255	0.014203	0.05787	0.072276	0.079966	0.043088	0.046573	0.056462	0.087588	0.088376	0.039141	0.020051
72	0.043121	0.083921	0.045292	0.029962	0.015124	0.051115	0.073553	0.083803	0.052402	0.045907	0.058323	0.100301	0.08316	0.034056	0.019728
73	0.039336	0.076317	0.043094	0.033575	0.01255	0.047085	0.079677	0.0797	0.043625	0.049329	0.060397	0.104977	0.09177	0.033058	0.017843
74	0.04669	0.071885	0.041018	0.037904	0.010632	0.052579	0.07171	0.083243	0.046102	0.059909	0.06943	0.09362	0.11296	0.039056	0.020221
75	0.047499	0.068607	0.039392	0.02667	0.009646	0.046081	0.078842	0.084564	0.045141	0.064368	0.055952	0.10486	0.095755	0.052521	0.02347
76	0.053463	0.067092	0.047082	0.040097	0.01487	0.053044	0.079602	0.06965	0.042722	0.027093	0.057934	0.09413	0.067013	0.043381	0.016505
77	0.050483	0.059306	0.052744	0.042377	0.012309	0.052799	0.0766	0.079365	0.044577	0.06421	0.06491	0.086731	0.073395	0.068829	0.021225
78	0.045984	0.071251	0.068912	0.046014	0.009579	0.044006	0.075398	0.076464	0.056133	0.05441	0.069285	0.087879	0.059214	0.057492	0.031115
79	0.043925	0.068338	0.074245	0.037193	0.015316	0.062785	0.062208	0.085074	0.04799	0.042751	0.058892	0.089258	0.07336	0.073136	0.026527
80	0.047847	0.083765	0.079084	0.0462	0.013525	0.045562	0.084121	0.075724	0.037727	0.046819	0.057799	0.088359	0.078001	0.041446	0.01511
81	0.049153	0.066317	0.071141	0.041784	0.01505	0.052553	0.068879	0.058038	0.032476	0.067675	0.059806	0.090515	0.066865	0.036739	0.026155
82	0.043327	0.081961	0.080689	0.047807	0.012167	0.059861	0.077197	0.059716	0.046397	0.049636	0.080109	0.08635	0.07204	0.057278	0.021485
83	0.048854	0.068348	0.07098	0.038532	0.012625	0.052959	0.073581	0.072759	0.032179	0.042745	0.070811	0.113346	0.077154	0.045942	0.017581
84	0.048127	0.055619	0.079189	0.046747	0.012614	0.067991	0.068223	0.085541	0.04577	0.051888	0.065394	0.110125	0.095094	0.028333	0.014942
85	0.050181	0.069448	0.067173	0.041368	0.010235	0.057019	0.065951	0.068806	0.034153	0.048841	0.068484	0.090952	0.072792	0.043782	0.020295
86	0.040668	0.077807	0.051201	0.045879	0.011891	0.059618	0.068964	0.092274	0.033791	0.034879	0.073419	0.117343	0.07129	0.036535	0.021643
87	0.05242	0.068397	0.066953	0.052264	0.010472	0.059127	0.085668	0.09074	0.04919	0.052495	0.070516	0.104852	0.063359	0.05006	0.017603
88	0.045977	0.071577	0.087426	0.043397	0.013224	0.058104	0.080981	0.079149	0.055334	0.03897	0.067755	0.102275	0.069519	0.030491	0.01354
89	0.049809	0.05213	0.094428	0.047704	0.017779	0.050979	0.082929	0.09504	0.053342	0.03815	0.0714	0.093428	0.068449	0.05153	0.024925
90	0.046228	0.077203	0.064063	0.035708	0.011395	0.056346	0.07135	0.096095	0.05282	0.049732	0.064716	0.112965	0.059567	0.04746	0.016999

## Sheet: Ketamine IV Rel Power Theta
	Vehicle					Ketaset 0.3 mg/kg i.v.					Ketaset 0.56 mg/kg i.v.
Time (min)	m1	m2	m3	m4	m5	m1	m2	m3	m4	m5	m1	m2	m3	m4	m5
1	0.225188	0.190129	0.172565	0.188721	0.106816	0.194966	0.194966	0.191301	0.168295	0.186949	0.274794	0.305323	0.223963	0.150809	0.169687
2	0.248252	0.218542	0.169587	0.166288	0.144065	0.215932	0.215932	0.212855	0.211012	0.223705	0.25816	0.150821	0.245704	0.165458	0.160015
3	0.237578	0.191829	0.152389	0.198613	0.18796	0.205449	0.205449	0.212913	0.179787	0.22184	0.139876	0.141582	0.177345	0.13724	0.149598
4	0.244825	0.19488	0.149412	0.156957	0.156826	0.195782	0.195782	0.202708	0.180569	0.198466	0.144009	0.129146	0.165399	0.165744	0.151887
5	0.252166	0.183663	0.165974	0.178667	0.100906	0.210041	0.210041	0.183863	0.153485	0.176593	0.174461	0.166771	0.19639	0.147633	0.113473
6	0.231944	0.188095	0.179897	0.175731	0.126329	0.194848	0.194848	0.20634	0.151706	0.172171	0.172403	0.169915	0.180895	0.173327	0.120563
7	0.264177	0.200583	0.168561	0.208405	0.136569	0.199602	0.199602	0.236224	0.161459	0.173328	0.186393	0.176208	0.188642	0.165696	0.178174
8	0.237889	0.198231	0.19258	0.164138	0.134454	0.219385	0.219385	0.229132	0.155365	0.134121	0.229606	0.178189	0.20212	0.162828	0.201571
9	0.240783	0.185911	0.15141	0.168868	0.150374	0.187897	0.187897	0.206474	0.200872	0.151406	0.213253	0.1787	0.218335	0.160873	0.164084
10	0.240342	0.176874	0.174241	0.188647	0.127174	0.203641	0.236236	0.212264	0.175186	0.121344	0.17128	0.216188	0.208768	0.115757	0.141783
11	0.228612	0.183758	0.186718	0.18901	0.151224	0.195769	0.265472	0.208087	0.19109	0.118671	0.264342	0.157938	0.219467	0.159072	0.169986
12	0.242746	0.184521	0.145504	0.192156	0.113041	0.199705	0.250854	0.194353	0.165583	0.130128	0.179443	0.223543	0.197902	0.17064	0.157303
13	0.24586	0.187351	0.17125	0.200161	0.102222	0.197737	0.267555	0.187089	0.161651	0.164798	0.211539	0.229388	0.193438	0.15	0.167285
14	0.25597	0.178487	0.163225	0.199353	0.115883	0.233685	0.233685	0.19976	0.189611	0.135285	0.17361	0.246444	0.22937	0.163503	0.128487
15	0.240798	0.170704	0.16167	0.21169	0.122052	0.20065	0.20065	0.160331	0.159049	0.13861	0.195801	0.245704	0.205864	0.153429	0.146633
16	0.219345	0.177132	0.174069	0.171282	0.126915	0.212762	0.212762	0.171533	0.17189	0.148311	0.179795	0.247669	0.215164	0.160953	0.099214
17	0.247486	0.186516	0.187807	0.182632	0.139769	0.211524	0.211524	0.18167	0.169576	0.124516	0.140395	0.244296	0.22591	0.165234	0.147877
18	0.215606	0.197318	0.167611	0.191213	0.129446	0.214173	0.214173	0.19314	0.211489	0.117399	0.189305	0.245946	0.236776	0.14335	0.131543
19	0.230666	0.198474	0.185945	0.183648	0.146914	0.226569	0.226569	0.208954	0.169871	0.150266	0.166194	0.239414	0.242654	0.142067	0.118417
20	0.224254	0.191767	0.182899	0.208486	0.144473	0.220371	0.244578	0.17773	0.199023	0.141566	0.194535	0.240134	0.257671	0.168859	0.163678
21	0.24624	0.188971	0.170031	0.171889	0.147298	0.22347	0.235573	0.183797	0.187447	0.130375	0.253605	0.23685	0.227389	0.153267	0.14117
22	0.260135	0.183675	0.177262	0.184389	0.136421	0.221921	0.240076	0.166626	0.159981	0.138225	0.194943	0.250204	0.241634	0.184631	0.150859
23	0.248453	0.195956	0.169037	0.191611	0.119781	0.222695	0.237825	0.180679	0.158895	0.186678	0.221619	0.254528	0.233052	0.194	0.171792
24	0.212765	0.175595	0.161795	0.180001	0.128712	0.222308	0.240246	0.17354	0.194515	0.130404	0.172227	0.253903	0.237997	0.192307	0.148558
25	0.221467	0.18737	0.186055	0.182565	0.157487	0.222502	0.239035	0.183808	0.173849	0.172161	0.183466	0.237154	0.240864	0.181861	0.13848
26	0.2301	0.187157	0.179631	0.179381	0.119259	0.222405	0.266907	0.172833	0.12241	0.139562	0.197108	0.24123	0.234685	0.160904	0.106513
27	0.228118	0.200894	0.168246	0.184922	0.139063	0.285576	0.285576	0.203802	0.178215	0.13426	0.168309	0.231539	0.227898	0.168349	0.132438
28	0.217613	0.209737	0.154218	0.198251	0.128364	0.237077	0.237077	0.190049	0.171786	0.17031	0.188101	0.224881	0.232984	0.150969	0.141206
29	0.22705	0.20253	0.153699	0.193797	0.129052	0.213374	0.213374	0.202307	0.228064	0.130443	0.179756	0.22385	0.255961	0.190788	0.172411
30	0.248565	0.187036	0.127507	0.190547	0.125405	0.203491	0.203491	0.184649	0.176197	0.237034	0.155445	0.233593	0.240227	0.176143	0.129466
31	0.216668	0.200077	0.175828	0.187956	0.140357	0.214512	0.214512	0.178274	0.182677	0.254157	0.148782	0.221689	0.25181	0.180292	0.174502
32	0.240318	0.186699	0.162824	0.18443	0.116254	0.231612	0.231612	0.171866	0.154552	0.210573	0.161361	0.263827	0.215638	0.182057	0.190205
33	0.241391	0.19569	0.172674	0.176209	0.134373	0.258229	0.258229	0.199621	0.18372	0.223921	0.216446	0.224026	0.234382	0.208213	0.122964
34	0.205242	0.182257	0.183505	0.208797	0.143187	0.243126	0.243126	0.18645	0.195097	0.202749	0.220672	0.237185	0.267779	0.1933	0.166109
35	0.198968	0.180543	0.157001	0.177841	0.144281	0.24321	0.24321	0.202315	0.222299	0.222644	0.243165	0.246503	0.244546	0.179305	0.13642
36	0.226533	0.202672	0.178481	0.186754	0.142228	0.248013	0.248013	0.1861	0.19649	0.224718	0.172706	0.236446	0.241472	0.176991	0.093198
37	0.232014	0.194929	0.175295	0.198105	0.117785	0.252816	0.252816	0.187766	0.185144	0.212495	0.186456	0.228066	0.267776	0.173697	0.104198
38	0.241852	0.189353	0.174016	0.189518	0.136848	0.227836	0.227836	0.198978	0.198666	0.208849	0.17164	0.216995	0.223391	0.185578	0.091925
39	0.234963	0.196777	0.162207	0.203941	0.162648	0.240326	0.289655	0.213844	0.168084	0.162043	0.193951	0.25256	0.239849	0.205497	0.094425
40	0.24637	0.199422	0.169086	0.198976	0.104093	0.269724	0.269724	0.215134	0.203323	0.182083	0.177397	0.237971	0.231527	0.181159	0.1187
41	0.237023	0.190237	0.174017	0.205485	0.146347	0.292383	0.292383	0.209898	0.188165	0.146583	0.206289	0.245356	0.245154	0.200129	0.145998
42	0.242623	0.19863	0.157782	0.196707	0.190455	0.254908	0.254908	0.199394	0.211986	0.210853	0.223545	0.250687	0.255033	0.190077	0.153394
43	0.211161	0.191537	0.159584	0.198196	0.118498	0.242926	0.242926	0.218128	0.170581	0.207192	0.17188	0.209147	0.258847	0.217568	0.165606
44	0.234603	0.194939	0.155328	0.180482	0.121328	0.224288	0.224288	0.187017	0.171262	0.184291	0.17699	0.23395	0.256021	0.12745	0.134557
45	0.209333	0.1903	0.152716	0.199251	0.164669	0.237636	0.237636	0.183778	0.194773	0.229037	0.181158	0.21129	0.255967	0.151824	0.14371
46	0.236569	0.199843	0.170278	0.180833	0.124638	0.240429	0.240429	0.195195	0.204157	0.1612	0.181103	0.231498	0.243606	0.178745	0.132718
47	0.23863	0.194341	0.1574	0.227221	0.160339	0.246875	0.246875	0.190515	0.192147	0.207891	0.194692	0.23413	0.245985	0.17267	0.11449
48	0.220371	0.186448	0.169533	0.194027	0.202806	0.249403	0.249403	0.180797	0.182896	0.194205	0.176514	0.24084	0.271361	0.219693	0.144414
49	0.18443	0.201286	0.159748	0.216506	0.16885	0.227149	0.227149	0.203444	0.208131	0.197787	0.201151	0.23063	0.235855	0.187144	0.161183
50	0.235527	0.17301	0.159024	0.215182	0.120268	0.246893	0.246893	0.175533	0.195167	0.198597	0.21429	0.247122	0.199151	0.189205	0.15342
51	0.198748	0.188267	0.15325	0.163933	0.150449	0.286061	0.286061	0.169233	0.194486	0.22742	0.204833	0.22195	0.215096	0.197434	0.184057
52	0.242539	0.197076	0.161308	0.195159	0.119564	0.277576	0.277576	0.169748	0.171323	0.165562	0.204686	0.251374	0.219328	0.225035	0.13346
53	0.216985	0.172992	0.181391	0.19477	0.117961	0.281819	0.281819	0.204742	0.184898	0.229645	0.185533	0.230366	0.242016	0.209797	0.139872
54	0.264653	0.205031	0.179275	0.216114	0.102469	0.279697	0.279697	0.216981	0.210267	0.190034	0.220409	0.241636	0.221443	0.247617	0.18238
55	0.235309	0.170123	0.202703	0.190705	0.144868	0.262293	0.262293	0.198179	0.203067	0.225443	0.19698	0.237226	0.233447	0.212262	0.08423
56	0.239408	0.200628	0.20505	0.210977	0.103723	0.244702	0.244702	0.169178	0.216605	0.20665	0.17229	0.233825	0.257464	0.19857	0.146738
57	0.214801	0.17038	0.177349	0.184472	0.123919	0.206124	0.206124	0.171184	0.210557	0.214695	0.187619	0.231148	0.240957	0.164179	0.133252
58	0.235115	0.182174	0.155872	0.198057	0.131848	0.287752	0.287752	0.175148	0.186963	0.201192	0.212133	0.227629	0.258818	0.209292	0.130888
59	0.223609	0.194892	0.195189	0.179494	0.149342	0.246938	0.246938	0.156276	0.208723	0.207105	0.211102	0.233981	0.238166	0.170228	0.122218
60	0.249397	0.176946	0.228536	0.18983	0.129823	0.253147	0.253147	0.191882	0.170571	0.172687	0.174712	0.208942	0.211007	0.17785	0.144998
61	0.241627	0.198325	0.163879	0.186429	0.146803	0.241718	0.241718	0.202144	0.179109	0.20369	0.183278	0.260106	0.24104	0.158593	0.119866
62	0.233048	0.178498	0.17529	0.188683	0.168076	0.244546	0.244546	0.17129	0.212745	0.192851	0.174087	0.214983	0.187731	0.130831	0.184106
63	0.230845	0.210274	0.152899	0.207271	0.1987	0.244187	0.244187	0.196057	0.156168	0.187911	0.165501	0.230263	0.207609	0.19387	0.102782
64	0.238085	0.202921	0.159762	0.171571	0.157386	0.28754	0.28754	0.201394	0.213221	0.21631	0.212239	0.264633	0.222616	0.169197	0.183476
65	0.236991	0.199074	0.166256	0.201262	0.134531	0.231653	0.231653	0.190382	0.178567	0.186964	0.199806	0.249365	0.242702	0.180616	0.142083
66	0.236702	0.170558	0.17405	0.220088	0.13522	0.259597	0.293223	0.182805	0.233134	0.263398	0.22092	0.243738	0.208507	0.184425	0.136331
67	0.285603	0.18919	0.179664	0.198679	0.125068	0.245625	0.309082	0.196278	0.177178	0.183686	0.247977	0.238512	0.239204	0.158739	0.143559
68	0.226842	0.180958	0.191607	0.181753	0.133823	0.252611	0.288488	0.209675	0.206132	0.167319	0.244638	0.239171	0.235468	0.174165	0.110716
69	0.234641	0.174284	0.199719	0.150251	0.125498	0.249118	0.342816	0.199402	0.175295	0.196587	0.214591	0.212877	0.247244	0.166658	0.16508
70	0.19433	0.181408	0.162771	0.190172	0.141468	0.25754	0.25754	0.203194	0.194154	0.182024	0.200958	0.227138	0.224594	0.207402	0.135473
71	0.198461	0.183932	0.141305	0.189062	0.112801	0.253329	0.300178	0.223641	0.23147	0.211606	0.203751	0.226163	0.255203	0.197433	0.141669
72	0.199112	0.208372	0.126394	0.17051	0.113152	0.255435	0.278859	0.179474	0.202483	0.239075	0.225534	0.215372	0.237836	0.159857	0.144915
73	0.213544	0.189474	0.135641	0.17679	0.123177	0.254382	0.289519	0.164937	0.216893	0.190632	0.20015	0.224774	0.212978	0.164419	0.111097
74	0.228108	0.189432	0.151715	0.185393	0.100008	0.254908	0.284189	0.171583	0.209458	0.171808	0.186461	0.203746	0.223793	0.196828	0.164425
75	0.226963	0.191095	0.168154	0.165313	0.087647	0.254645	0.286854	0.183405	0.192511	0.201043	0.207125	0.262108	0.230356	0.183198	0.162734
76	0.238739	0.189555	0.156306	0.203739	0.174559	0.254777	0.285521	0.180643	0.21781	0.163566	0.219519	0.255638	0.226781	0.168971	0.169671
77	0.248493	0.164917	0.153803	0.179812	0.109931	0.276306	0.276306	0.190212	0.190624	0.134513	0.199063	0.223101	0.231833	0.147845	0.128323
78	0.221571	0.176735	0.177385	0.193457	0.128144	0.229156	0.229156	0.195801	0.19714	0.196817	0.211112	0.202303	0.247841	0.14449	0.18853
79	0.228483	0.205044	0.16763	0.185443	0.137515	0.252731	0.252731	0.21242	0.190245	0.164134	0.19394	0.215697	0.213612	0.197133	0.160254
80	0.226214	0.181419	0.160785	0.188477	0.13384	0.240944	0.240944	0.201721	0.180537	0.190636	0.234598	0.193905	0.22559	0.172011	0.116843
81	0.23599	0.18317	0.154029	0.194647	0.155694	0.246837	0.246837	0.193515	0.190207	0.177463	0.199486	0.228252	0.233779	0.172625	0.176298
82	0.217436	0.191242	0.159879	0.202047	0.15829	0.24389	0.24389	0.179463	0.226258	0.220464	0.168498	0.246692	0.218426	0.17523	0.135034
83	0.24127	0.209036	0.168085	0.183256	0.12961	0.299379	0.299379	0.191274	0.195063	0.211115	0.217311	0.209367	0.229181	0.147129	0.143958
84	0.210608	0.202847	0.229345	0.19544	0.119098	0.278311	0.278311	0.163931	0.203264	0.171192	0.223562	0.218451	0.214255	0.170228	0.128148
85	0.22705	0.192055	0.215636	0.18219	0.10564	0.336986	0.288845	0.172187	0.190615	0.182959	0.173248	0.260024	0.205641	0.177542	0.182142
86	0.20496	0.201983	0.155011	0.225896	0.12204	0.307649	0.283578	0.166188	0.202642	0.171514	0.189488	0.237689	0.229064	0.192347	0.112774
87	0.222609	0.192262	0.143575	0.206924	0.128528	0.281873	0.281873	0.183298	0.215724	0.213359	0.182023	0.232563	0.236979	0.162871	0.143849
88	0.23586	0.207277	0.154126	0.184484	0.1158	0.294761	0.282725	0.174783	0.202444	0.17363	0.225618	0.251646	0.208963	0.142463	0.130993
89	0.212968	0.167239	0.231732	0.191886	0.157195	0.293164	0.293164	0.171521	0.203632	0.178896	0.190789	0.268458	0.235144	0.149307	0.166567
90	0.209794	0.195797	0.148988	0.167754	0.145222	0.293962	0.287945	0.1756	0.215727	0.207411	0.18821	0.240063	0.232211	0.163122	0.194059

## Sheet: Ketamine IM Rel Power Alpha
	Saline 0.1 ml/kg i.m.					Ketaset 0.56 mg/kg i.m.					Ketaset 1 mg/kg i.m.					Ketaset 1.7 mg/kg i.m.					Ketaset 3 mg/kg i.m.
Time (min)	m1	m2	m3	m4	m5	m1	m2	m3	m4	m5	m1	m2	m3	m4	m5	m1	m2	m3	m4	m5	m1	m2	m3	m4	m5
1	0.049044	0.075452	0.090565	0.082108	0.141658	0.087932	0.073377	0.115115	0.082255	0.141658	0.068172	0.074043	0.128576	0.07777	0.04662	0.022486	0.07703	0.051047	0.061364	0.084102	0.043973	0.066383	0.073587	0.074202	0.128028
2	0.074848	0.073591	0.101995	0.085893	0.121053	0.049408	0.074785	0.111296	0.067396	0.121053	0.070137	0.074761	0.13634	0.068094	0.058393	0.040449	0.057167	0.073682	0.053297	0.125592	0.04111	0.038071	0.081658	0.083242	0.109676
3	0.06673	0.065847	0.11464	0.105704	0.113352	0.093163	0.075462	0.089541	0.054487	0.113352	0.084655	0.057006	0.120728	0.078997	0.067179	0.029983	0.040364	0.086178	0.041791	0.141315	0.030939	0.031483	0.082594	0.049291	0.117193
4	0.068489	0.06999	0.09465	0.079826	0.117015	0.094463	0.077899	0.086182	0.044098	0.117015	0.056337	0.052042	0.123228	0.064588	0.092673	0.026937	0.02779	0.104399	0.027287	0.141825	0.033024	0.029013	0.078664	0.030011	0.089584
5	0.062812	0.074587	0.088633	0.096171	0.118985	0.062768	0.074765	0.089987	0.044969	0.118985	0.057104	0.029687	0.138204	0.050107	0.134045	0.032474	0.027051	0.108901	0.027819	0.111679	0.018129	0.027551	0.056277	0.025467	0.05032
6	0.068727	0.076762	0.089747	0.101431	0.110348	0.076658	0.055568	0.073956	0.052558	0.110348	0.057873	0.039058	0.119998	0.041867	0.135469	0.023543	0.030037	0.081137	0.030697	0.107518	0.015754	0.032468	0.122706	0.020532	0.052074
7	0.068709	0.063512	0.095392	0.089387	0.103268	0.077837	0.069707	0.064014	0.036839	0.103268	0.06137	0.026442	0.122876	0.047897	0.107672	0.025624	0.027493	0.068719	0.034439	0.071599	0.022134	0.025105	0.068505	0.014537	0.044784
8	0.072175	0.06467	0.101036	0.092672	0.112852	0.083702	0.071616	0.101436	0.03526	0.112852	0.039375	0.031603	0.137296	0.031576	0.053761	0.023912	0.028463	0.073427	0.024479	0.060993	0.015822	0.026114	0.064585	0.020271	0.049058
9	0.075436	0.067765	0.102427	0.093154	0.131815	0.068716	0.062878	0.089158	0.028506	0.131815	0.050759	0.041441	0.154568	0.03245	0.065439	0.025998	0.024315	0.067984	0.026189	0.061392	0.013268	0.029387	0.057355	0.018746	0.042131
10	0.070446	0.050331	0.091827	0.097844	0.157501	0.053782	0.044258	0.106996	0.037522	0.157501	0.05307	0.028345	0.155135	0.031961	0.04841	0.017176	0.027783	0.050633	0.030198	0.056648	0.013298	0.020988	0.045795	0.024048	0.048207
11	0.086581	0.058353	0.106235	0.076253	0.171361	0.0581	0.041517	0.076776	0.042087	0.171361	0.086442	0.042501	0.13975	0.037709	0.051658	0.03152	0.027827	0.051794	0.02872	0.063269	0.01493	0.028683	0.031478	0.018014	0.039612
12	0.067363	0.073387	0.10273	0.102613	0.145635	0.044124	0.044571	0.08145	0.038649	0.145635	0.064447	0.038288	0.136299	0.041929	0.052764	0.024351	0.036765	0.05723	0.034058	0.054023	0.012018	0.022161	0.025791	0.019791	0.039541
13	0.062129	0.06013	0.085943	0.092167	0.149843	0.069043	0.053151	0.089216	0.037152	0.149843	0.041822	0.038824	0.109721	0.035637	0.048158	0.029705	0.030317	0.048955	0.030628	0.057672	0.011308	0.029955	0.033701	0.022834	0.055373
14	0.065039	0.053751	0.102402	0.072857	0.184104	0.051255	0.05013	0.085222	0.042015	0.184104	0.047718	0.042448	0.150241	0.04678	0.053606	0.033735	0.02889	0.055469	0.028955	0.056468	0.013027	0.019085	0.029754	0.02737	0.048126
15	0.068957	0.070452	0.097104	0.072994	0.1464	0.063704	0.056498	0.090194	0.041304	0.1464	0.060119	0.042952	0.123986	0.045279	0.057536	0.036629	0.034838	0.050385	0.035292	0.043833	0.014539	0.024945	0.02968	0.022616	0.040682
16	0.055806	0.073663	0.105121	0.068682	0.13815	0.044625	0.039801	0.078452	0.054133	0.13815	0.04932	0.04191	0.120774	0.038001	0.038196	0.024789	0.035669	0.050544	0.032901	0.051101	0.016426	0.025382	0.086386	0.024718	0.042295
17	0.062446	0.0769	0.106933	0.061112	0.136571	0.070213	0.050067	0.095132	0.047017	0.136571	0.060993	0.053757	0.09918	0.046572	0.044478	0.038634	0.04073	0.068656	0.031225	0.062224	0.021677	0.026914	0.038006	0.02928	0.044893
18	0.067036	0.070036	0.113	0.074124	0.12376	0.054403	0.04967	0.084535	0.056479	0.12376	0.050335	0.043127	0.120048	0.045648	0.05421	0.032156	0.034944	0.06252	0.028116	0.065569	0.023479	0.031473	0.057112	0.031281	0.049767
19	0.053196	0.066042	0.068874	0.078526	0.119648	0.070251	0.046887	0.077341	0.055666	0.119648	0.045213	0.046546	0.131251	0.052759	0.065266	0.038187	0.040226	0.067836	0.031356	0.056983	0.02459	0.021798	0.045248	0.027466	0.046375
20	0.065085	0.066533	0.091572	0.07669	0.100568	0.059513	0.04838	0.057487	0.050538	0.100568	0.061883	0.055526	0.116556	0.045034	0.053134	0.034026	0.046807	0.05441	0.035309	0.0554	0.020803	0.026803	0.037621	0.032468	0.060825
21	0.071722	0.066491	0.103571	0.085902	0.145276	0.050354	0.045522	0.090737	0.044536	0.145276	0.050269	0.063395	0.102256	0.038151	0.047935	0.037008	0.037041	0.050261	0.028986	0.062782	0.025024	0.026482	0.090716	0.03356	0.051903
22	0.062706	0.069546	0.070261	0.085834	0.098631	0.061032	0.051656	0.087913	0.053712	0.098631	0.061848	0.045006	0.115349	0.046479	0.07058	0.047331	0.036718	0.064888	0.037688	0.065684	0.025821	0.030801	0.050754	0.043493	0.051783
23	0.073215	0.072237	0.09724	0.107668	0.107439	0.05881	0.050995	0.088789	0.051884	0.107439	0.046073	0.048241	0.178452	0.043579	0.045172	0.037419	0.045566	0.070235	0.034257	0.061901	0.034605	0.028616	0.053855	0.038382	0.060743
24	0.072989	0.06185	0.10387	0.096184	0.103272	0.053167	0.053795	0.083919	0.058027	0.103272	0.068861	0.047274	0.104172	0.041385	0.04926	0.030838	0.039769	0.069341	0.039575	0.060823	0.032369	0.029263	0.099311	0.042066	0.049424
25	0.068897	0.077126	0.068135	0.094391	0.138813	0.070552	0.05821	0.0742	0.070308	0.138813	0.063882	0.05029	0.118228	0.054099	0.066733	0.052913	0.038812	0.070641	0.035644	0.05449	0.029544	0.027331	0.045052	0.031217	0.047681
26	0.064916	0.068797	0.098574	0.10644	0.101422	0.058729	0.05562	0.099984	0.085762	0.101422	0.056591	0.048229	0.12222	0.048395	0.052605	0.021213	0.046641	0.062547	0.027723	0.04377	0.025693	0.034522	0.062666	0.041434	0.054893
27	0.060238	0.073864	0.084619	0.0894	0.104541	0.04191	0.053301	0.036943	0.066255	0.104541	0.05341	0.045698	0.102884	0.0518	0.073936	0.043946	0.048271	0.079263	0.031221	0.050574	0.034584	0.030736	0.152837	0.043533	0.064715
28	0.050095	0.06589	0.101022	0.109454	0.125938	0.059968	0.075005	0.084545	0.061733	0.125938	0.064185	0.062182	0.115801	0.061023	0.051602	0.057889	0.038038	0.089627	0.032235	0.058355	0.034728	0.040165	0.065804	0.035025	0.061151
29	0.066419	0.065368	0.103201	0.091624	0.11927	0.048847	0.056878	0.05144	0.056895	0.11927	0.063169	0.04446	0.157716	0.067018	0.056908	0.024068	0.055127	0.099427	0.037441	0.059461	0.052724	0.030351	0.065903	0.031418	0.058452
30	0.071299	0.083068	0.108285	0.099088	0.122701	0.04696	0.063062	0.081587	0.061394	0.122701	0.05762	0.048919	0.089956	0.058831	0.056932	0.020721	0.051112	0.053563	0.030918	0.064154	0.061927	0.035781	0.105067	0.033444	0.063
31	0.071429	0.068631	0.096505	0.109395	0.101809	0.056493	0.069227	0.09778	0.064204	0.101809	0.056598	0.058748	0.120036	0.078555	0.055668	0.043501	0.053933	0.051814	0.039184	0.050712	0.032585	0.03809	0.050926	0.037816	0.07183
32	0.064499	0.077853	0.073695	0.105676	0.132414	0.06872	0.055779	0.108742	0.056219	0.132414	0.075046	0.055982	0.135026	0.061987	0.061586	0.033906	0.056326	0.045665	0.03399	0.048807	0.063671	0.041754	0.126825	0.037376	0.076043
33	0.047944	0.067481	0.095977	0.090426	0.125424	0.064811	0.060574	0.091121	0.069208	0.125424	0.042001	0.056452	0.120403	0.060617	0.07883	0.036544	0.057617	0.062199	0.039792	0.068535	0.055319	0.046344	0.044567	0.038653	0.058985
34	0.063906	0.067795	0.090749	0.097583	0.116206	0.049649	0.057641	0.102189	0.085021	0.116206	0.060284	0.045277	0.116027	0.083545	0.073432	0.017305	0.044478	0.055237	0.036743	0.065823	0.038589	0.052302	0.129484	0.033734	0.062682
35	0.07967	0.061495	0.108706	0.096441	0.102041	0.042857	0.054951	0.101619	0.089145	0.102041	0.06545	0.053333	0.100749	0.072665	0.075995	0.049973	0.058146	0.113274	0.042495	0.068437	0.026827	0.038338	0.057616	0.042331	0.065928
36	0.057173	0.064851	0.093169	0.088687	0.10332	0.06314	0.065592	0.08924	0.072282	0.10332	0.074629	0.05994	0.119921	0.079952	0.067406	0.030882	0.053151	0.062987	0.033957	0.058215	0.033282	0.046903	0.058096	0.040611	0.067471
37	0.066484	0.078612	0.088299	0.093902	0.132857	0.059698	0.063919	0.091927	0.080036	0.132857	0.054889	0.059325	0.144606	0.06841	0.0548	0.067544	0.054403	0.07157	0.038235	0.110209	0.036391	0.039784	0.07209	0.037041	0.062925
38	0.066909	0.075917	0.113404	0.094647	0.141872	0.070961	0.059923	0.053346	0.071493	0.141872	0.055147	0.064537	0.149376	0.064556	0.080468	0.048079	0.056076	0.04502	0.034899	0.056198	0.036792	0.044297	0.057022	0.03687	0.05749
39	0.056105	0.063303	0.084779	0.089288	0.152574	0.086919	0.065628	0.100591	0.063264	0.152574	0.050764	0.072745	0.134057	0.060391	0.084184	0.038823	0.061557	0.054681	0.047587	0.084763	0.040848	0.038506	0.062248	0.031472	0.068878
40	0.068928	0.074686	0.110446	0.09212	0.166456	0.064989	0.078532	0.104166	0.089233	0.166456	0.048912	0.056776	0.116492	0.06792	0.062518	0.065839	0.061932	0.069569	0.056492	0.090799	0.061177	0.041535	0.058832	0.036029	0.074422
41	0.077156	0.067151	0.096197	0.105219	0.111495	0.088409	0.064106	0.075646	0.074434	0.111495	0.058109	0.093906	0.124776	0.061308	0.072408	0.024348	0.044893	0.062144	0.046667	0.094075	0.061513	0.035399	0.064635	0.041168	0.062875
42	0.083939	0.070708	0.083357	0.09778	0.110172	0.072836	0.069384	0.093647	0.068318	0.110172	0.063295	0.060378	0.16447	0.053783	0.075399	0.033068	0.055358	0.109701	0.040488	0.089588	0.050946	0.040788	0.097323	0.033974	0.063203
43	0.075236	0.086583	0.093636	0.115978	0.165813	0.089851	0.078855	0.05188	0.062575	0.165813	0.060062	0.064306	0.123787	0.074529	0.079383	0.057274	0.047613	0.07094	0.047218	0.118002	0.038832	0.038638	0.041527	0.034925	0.063183
44	0.058488	0.066575	0.093302	0.100123	0.130817	0.058544	0.083692	0.10041	0.077434	0.130817	0.077085	0.058677	0.129708	0.078502	0.062414	0.045292	0.064495	0.071452	0.042975	0.104359	0.06705	0.038505	0.074824	0.031414	0.063252
45	0.081151	0.066766	0.137595	0.105511	0.161581	0.055093	0.080924	0.073062	0.063986	0.161581	0.066223	0.062488	0.106336	0.065668	0.096974	0.0903	0.047453	0.067267	0.047297	0.074452	0.056053	0.045969	0.036842	0.029103	0.067153
46	0.066503	0.082495	0.116368	0.079606	0.107869	0.063773	0.076418	0.11179	0.08394	0.107869	0.062542	0.066875	0.107815	0.092938	0.075261	0.025377	0.054751	0.070405	0.045202	0.075499	0.040025	0.057572	0.107665	0.024541	0.074577
47	0.055979	0.077609	0.120475	0.099816	0.159042	0.066805	0.067977	0.108978	0.088491	0.159042	0.038425	0.061289	0.130534	0.07236	0.065645	0.044707	0.059351	0.081535	0.046379	0.081674	0.048865	0.044318	0.060513	0.031192	0.065229
48	0.063911	0.071635	0.13379	0.08993	0.127067	0.065712	0.077776	0.094646	0.075455	0.127067	0.075261	0.056462	0.106117	0.090026	0.075181	0.035863	0.068927	0.07781	0.052291	0.096564	0.039293	0.041123	0.067294	0.044493	0.069014
49	0.069153	0.08992	0.095863	0.105959	0.118828	0.085408	0.064175	0.061962	0.079578	0.118828	0.0561	0.077608	0.123651	0.067021	0.076824	0.069352	0.061133	0.141066	0.056411	0.094885	0.04137	0.059521	0.087848	0.027457	0.066956
50	0.050396	0.091404	0.089302	0.081882	0.126855	0.074314	0.07125	0.092492	0.074204	0.126855	0.056478	0.072126	0.111545	0.076793	0.065708	0.018498	0.051696	0.122195	0.052688	0.080385	0.04685	0.043626	0.066631	0.038109	0.08528
51	0.081959	0.070929	0.094912	0.101946	0.136777	0.078584	0.079351	0.0942	0.098056	0.136777	0.054586	0.080321	0.126873	0.083501	0.070919	0.095107	0.060441	0.102647	0.053773	0.110619	0.057997	0.044584	0.052736	0.042584	0.089081
52	0.056657	0.07544	0.107325	0.113734	0.126173	0.04264	0.056205	0.122395	0.08523	0.126173	0.055764	0.078105	0.120236	0.061942	0.081609	0.019184	0.060866	0.06745	0.050614	0.104243	0.052346	0.057196	0.062042	0.043679	0.071141
53	0.053455	0.070984	0.103148	0.099064	0.128778	0.056662	0.07236	0.106831	0.097255	0.128778	0.065263	0.061503	0.139386	0.064387	0.037491	0.04314	0.063518	0.093112	0.053751	0.105215	0.047937	0.046772	0.054261	0.045818	0.085894
54	0.051468	0.07754	0.085758	0.087653	0.129364	0.071413	0.06935	0.112435	0.097454	0.129364	0.062928	0.058094	0.11681	0.08656	0.077607	0.047618	0.067044	0.070872	0.055122	0.087002	0.041813	0.059047	0.056959	0.043433	0.082077
55	0.05259	0.072729	0.104219	0.100153	0.131218	0.086129	0.059643	0.099878	0.073344	0.131218	0.060912	0.067526	0.105889	0.068668	0.063134	0.030633	0.052746	0.082986	0.065538	0.094549	0.04408	0.045158	0.115535	0.034856	0.061153
56	0.073273	0.075483	0.094178	0.093931	0.108135	0.079019	0.073781	0.116075	0.068759	0.108135	0.068213	0.057885	0.128027	0.071109	0.056647	0.060356	0.06162	0.093165	0.054943	0.102098	0.052857	0.055629	0.070514	0.034408	0.081517
57	0.057441	0.077673	0.063483	0.1129	0.158456	0.080248	0.077736	0.114758	0.08503	0.158456	0.066403	0.061687	0.128475	0.065713	0.062465	0.05387	0.068811	0.079093	0.050789	0.131957	0.054494	0.051021	0.0735	0.044954	0.094241
58	0.063669	0.075192	0.079641	0.092131	0.151071	0.068188	0.074113	0.087847	0.077604	0.151071	0.058558	0.058639	0.137402	0.077789	0.059411	0.039437	0.050762	0.079891	0.055217	0.106319	0.045393	0.056855	0.059691	0.041303	0.094612
59	0.057504	0.089366	0.109354	0.097899	0.106674	0.054441	0.085048	0.087288	0.082594	0.106674	0.063902	0.053949	0.148804	0.099711	0.062682	0.035311	0.059719	0.081789	0.063003	0.095672	0.032293	0.043194	0.087037	0.037283	0.094924
60	0.070806	0.080931	0.08435	0.087715	0.102252	0.048276	0.075258	0.096828	0.106606	0.102252	0.056913	0.081978	0.13454	0.077576	0.081155	0.062054	0.05983	0.103401	0.050164	0.145687	0.050211	0.051923	0.051133	0.046057	0.129591
61	0.058502	0.079815	0.090698	0.093635	0.1045	0.050084	0.064476	0.12118	0.099367	0.1045	0.046173	0.055259	0.126768	0.073899	0.088907	0.065424	0.057692	0.097298	0.078542	0.129499	0.043857	0.054327	0.078027	0.040555	0.115273
62	0.06409	0.064493	0.085247	0.105386	0.103386	0.072341	0.07808	0.084708	0.076396	0.103386	0.049146	0.07052	0.128066	0.088592	0.078138	0.035296	0.06113	0.098395	0.085925	0.1118	0.031491	0.049378	0.072064	0.049201	0.14328
63	0.086493	0.075862	0.078986	0.081955	0.157774	0.057339	0.077152	0.112204	0.080491	0.157774	0.061359	0.068687	0.107121	0.099383	0.06884	0.184601	0.058229	0.085762	0.063075	0.093103	0.041407	0.05806	0.078499	0.055555	0.107387
64	0.069962	0.070047	0.09312	0.079426	0.181274	0.069899	0.087176	0.115071	0.083085	0.181274	0.067503	0.063107	0.107305	0.059735	0.099258	0.015777	0.059464	0.101219	0.051313	0.138169	0.056223	0.062199	0.06915	0.063381	0.111333
65	0.07808	0.077991	0.099887	0.097375	0.150958	0.066031	0.076833	0.1039	0.081745	0.150958	0.053207	0.06393	0.130769	0.07763	0.171062	0.056103	0.06627	0.081872	0.053587	0.14436	0.04543	0.052433	0.078156	0.04892	0.085545
66	0.088941	0.067782	0.071563	0.089181	0.125869	0.067092	0.083914	0.111545	0.117296	0.125869	0.04894	0.062399	0.172931	0.060232	0.078822	0.032035	0.056236	0.105965	0.057325	0.126942	0.064932	0.055323	0.081626	0.037763	0.090197
67	0.061903	0.064041	0.075009	0.098592	0.160069	0.083949	0.085249	0.12803	0.096904	0.160069	0.05743	0.061993	0.170477	0.077606	0.087882	0.077082	0.067282	0.099341	0.060885	0.110575	0.048812	0.06002	0.080911	0.045411	0.102054
68	0.055829	0.07623	0.108136	0.113111	0.131176	0.057638	0.070777	0.099422	0.093988	0.131176	0.068526	0.063253	0.217417	0.070395	0.068182	0.032834	0.061823	0.09193	0.084074	0.067127	0.033793	0.061774	0.062333	0.047409	0.107317
69	0.07521	0.065076	0.119854	0.092169	0.144384	0.051269	0.076049	0.12615	0.068589	0.144384	0.058354	0.06328	0.164872	0.05687	0.064378	0.051801	0.076751	0.059556	0.057085	0.101861	0.057771	0.059561	0.071604	0.03951	0.099467
70	0.096395	0.076355	0.115284	0.099985	0.103469	0.063574	0.071589	0.098722	0.070859	0.103469	0.065547	0.058789	0.176272	0.100464	0.075935	0.05207	0.062136	0.067771	0.065226	0.103397	0.047992	0.063986	0.094783	0.053011	0.097768
71	0.062826	0.082185	0.112983	0.114978	0.129135	0.070321	0.070083	0.103815	0.084969	0.129135	0.063225	0.062129	0.150682	0.07333	0.091601	0.046207	0.07462	0.101687	0.068073	0.090029	0.047247	0.061078	0.097371	0.045917	0.097668
72	0.082904	0.06639	0.09518	0.077495	0.121704	0.087126	0.094559	0.098645	0.096842	0.121704	0.042866	0.081022	0.15417	0.077282	0.067912	0.091239	0.077877	0.102112	0.083929	0.107306	0.043055	0.065615	0.135028	0.05819	0.091678
73	0.086739	0.076004	0.108544	0.08727	0.150461	0.064356	0.07097	0.094043	0.090355	0.150461	0.068384	0.063991	0.135631	0.094448	0.06819	0.042939	0.062222	0.074582	0.06599	0.126225	0.048226	0.058672	0.095682	0.045872	0.090894
74	0.055486	0.086272	0.102264	0.084695	0.134975	0.066944	0.07453	0.08565	0.121372	0.134975	0.062435	0.073443	0.156338	0.071345	0.105213	0.065074	0.070313	0.126046	0.079518	0.108595	0.068967	0.056822	0.096844	0.058502	0.10591
75	0.066612	0.060329	0.092222	0.095553	0.126655	0.07585	0.067648	0.128027	0.087717	0.126655	0.075194	0.060725	0.152427	0.073	0.069171	0.075695	0.061181	0.106828	0.072634	0.117912	0.036562	0.05841	0.091389	0.070587	0.116987
76	0.060268	0.087225	0.123647	0.102149	0.100806	0.074965	0.075087	0.093096	0.091602	0.100806	0.065594	0.06872	0.171849	0.080527	0.072395	0.050503	0.063433	0.095633	0.068224	0.099763	0.053185	0.055855	0.056244	0.06046	0.133834
77	0.071157	0.081453	0.092125	0.070116	0.123964	0.075354	0.081868	0.087508	0.06753	0.123964	0.082421	0.073566	0.135475	0.082635	0.120206	0.053374	0.058791	0.087308	0.06621	0.102002	0.052502	0.054291	0.058673	0.070123	0.128623
78	0.052233	0.067792	0.110232	0.098396	0.12683	0.080348	0.076903	0.124231	0.06336	0.12683	0.061643	0.070147	0.138832	0.097923	0.067075	0.0561	0.066807	0.108355	0.060789	0.13159	0.040578	0.056384	0.083219	0.053965	0.143048
79	0.065574	0.074852	0.11734	0.102907	0.136151	0.072996	0.069228	0.118349	0.085696	0.136151	0.074021	0.05979	0.135172	0.087807	0.065205	0.066163	0.068179	0.097664	0.07128	0.128165	0.045091	0.044928	0.089194	0.053698	0.096802
80	0.0547	0.072954	0.118537	0.100646	0.141603	0.082321	0.077495	0.090115	0.08933	0.141603	0.061918	0.084412	0.125387	0.081901	0.092699	0.03785	0.072974	0.114635	0.08782	0.117724	0.043908	0.054443	0.075405	0.060095	0.107133
81	0.069311	0.073793	0.09808	0.092093	0.159498	0.077513	0.072274	0.084032	0.084631	0.159498	0.056511	0.070024	0.146182	0.085688	0.073565	0.051991	0.0849	0.079088	0.069028	0.129656	0.044848	0.056382	0.08521	0.082329	0.093963
82	0.068643	0.078073	0.116133	0.096436	0.109638	0.079737	0.072873	0.095091	0.073739	0.109638	0.042425	0.055118	0.123504	0.089801	0.057398	0.042345	0.064652	0.094109	0.061176	0.147024	0.039047	0.058693	0.084725	0.078097	0.114987
83	0.068164	0.069481	0.118029	0.094155	0.125579	0.087208	0.077351	0.088959	0.075301	0.125579	0.090594	0.061427	0.181043	0.116227	0.066372	0.109178	0.067825	0.078515	0.078309	0.126188	0.046643	0.06322	0.084993	0.068644	0.129113
84	0.05947	0.062729	0.128573	0.073644	0.134868	0.083993	0.078656	0.103531	0.082702	0.134868	0.053193	0.070868	0.128564	0.089693	0.071652	0.045261	0.062266	0.097496	0.078692	0.107862	0.05105	0.056214	0.100222	0.077616	0.162399
85	0.093911	0.073814	0.123786	0.105617	0.126341	0.07411	0.086987	0.114675	0.09729	0.126341	0.053845	0.070999	0.119453	0.086314	0.072568	0.048729	0.048569	0.091037	0.099317	0.155571	0.055348	0.059265	0.089167	0.04909	0.100074
86	0.087689	0.06329	0.090735	0.104101	0.120568	0.084141	0.085656	0.149775	0.083685	0.120568	0.059381	0.067654	0.129588	0.097503	0.089338	0.042988	0.06995	0.094397	0.075977	0.143207	0.056261	0.051576	0.084177	0.043937	0.100309
87	0.06365	0.0735	0.132918	0.081543	0.14064	0.074975	0.081253	0.132619	0.091294	0.14064	0.058232	0.061971	0.133503	0.069453	0.085673	0.050071	0.066923	0.096038	0.089309	0.113694	0.054337	0.046629	0.11493	0.044075	0.106383
88	0.080705	0.06473	0.101301	0.079334	0.129763	0.079947	0.070633	0.127012	0.083558	0.129763	0.068965	0.058307	0.110683	0.083865	0.091722	0.048974	0.057503	0.092748	0.068023	0.137406	0.039573	0.064881	0.070776	0.052837	0.158076
89	0.039266	0.068544	0.110365	0.101022	0.121036	0.077135	0.084799	0.149961	0.079757	0.121036	0.053782	0.077904	0.119898	0.109663	0.06509	0.042015	0.063361	0.119834	0.087725	0.121521	0.036461	0.065178	0.102387	0.050624	0.124369
90	0.065408	0.070098	0.12803	0.073368	0.107892	0.082788	0.07885	0.135923	0.108549	0.107892	0.067667	0.069623	0.140559	0.061908	0.056601	0.063059	0.059842	0.092739	0.07609	0.153359	0.040723	0.063543	0.089911	0.060688	0.142172

## Sheet: Ketamine IM Rel Power Beta 1
	Saline 0.1 ml/kg i.m.					Ketaset 0.56 mg/kg i.m.					Ketaset 1 mg/kg i.m.					Ketaset 1.7 mg/kg i.m.					Ketaset 3 mg/kg i.m.
Time (min)	m1	m2	m3	m4	m5	m1	m2	m3	m4	m5	m1	m2	m3	m4	m5	m1	m2	m3	m4	m5	m1	m2	m3	m4	m5
1	0.057021	0.071553	0.135229	0.091155	0.152533	0.08632	0.0914	0.180391	0.091498	0.244043	0.124609	0.066072	0.130051	0.086129	0.053817	0.029257	0.082073	0.076783	0.061788	0.153914	0.039802	0.061003	0.087102	0.067061	0.13618
2	0.076241	0.062289	0.114919	0.093129	0.142028	0.059272	0.109461	0.150203	0.057039	0.176555	0.13368	0.068305	0.211753	0.06758	0.070002	0.046875	0.052999	0.116269	0.041175	0.163589	0.032755	0.044541	0.108656	0.071815	0.15199
3	0.068637	0.068556	0.159389	0.103153	0.155097	0.106525	0.066953	0.103132	0.041171	0.174027	0.139108	0.060464	0.162827	0.07239	0.069068	0.028576	0.045621	0.119068	0.030655	0.14913	0.02393	0.034718	0.094274	0.038725	0.115257
4	0.065036	0.136544	0.085164	0.074747	0.135935	0.09813	0.081247	0.121288	0.03976	0.205093	0.0947	0.056293	0.128926	0.055271	0.08996	0.0201	0.028303	0.101941	0.023097	0.133082	0.024642	0.030646	0.089469	0.021482	0.076978
5	0.068566	0.081348	0.095748	0.115216	0.186871	0.066313	0.079899	0.130557	0.039869	0.145219	0.094874	0.031619	0.170758	0.036109	0.066713	0.026053	0.027732	0.085214	0.028217	0.104643	0.011404	0.026461	0.045963	0.019086	0.049484
6	0.073437	0.080489	0.113685	0.113661	0.177045	0.088733	0.056171	0.106403	0.035447	0.16079	0.076625	0.054031	0.190387	0.040318	0.072282	0.015642	0.026413	0.066533	0.02218	0.075388	0.011547	0.033056	0.125813	0.016361	0.045091
7	0.067951	0.076366	0.135621	0.094762	0.16966	0.065201	0.080159	0.090108	0.033821	0.1606	0.073623	0.030805	0.12088	0.042255	0.067603	0.021854	0.03065	0.051607	0.025169	0.063486	0.020132	0.024616	0.054091	0.011418	0.031952
8	0.073945	0.066647	0.14037	0.112999	0.219899	0.081749	0.076027	0.102058	0.028611	0.154266	0.046739	0.039857	0.135461	0.026641	0.054653	0.017535	0.03279	0.055181	0.019091	0.050872	0.013851	0.023769	0.047607	0.015983	0.035561
9	0.073609	0.071945	0.156871	0.105055	0.179932	0.067908	0.07392	0.08802	0.022928	0.129341	0.05696	0.045443	0.141256	0.029588	0.048961	0.020711	0.025853	0.052795	0.021605	0.042238	0.010772	0.031687	0.033932	0.015917	0.031177
10	0.069109	0.056779	0.121555	0.106711	0.173435	0.050344	0.056742	0.100818	0.027364	0.16972	0.06022	0.036066	0.137721	0.026223	0.042806	0.014749	0.029889	0.036507	0.027422	0.043685	0.010309	0.023774	0.035942	0.019378	0.034033
11	0.084934	0.117031	0.157375	0.084189	0.165567	0.060538	0.041031	0.098309	0.031941	0.208204	0.073567	0.050727	0.117704	0.027871	0.037117	0.028374	0.034855	0.040059	0.022352	0.045315	0.012535	0.031411	0.019981	0.015747	0.027414
12	0.072084	0.084443	0.140389	0.103559	0.180062	0.041927	0.058943	0.072981	0.034395	0.131744	0.064467	0.042319	0.157079	0.035118	0.043405	0.022064	0.034658	0.052521	0.03005	0.04098	0.010519	0.028381	0.017367	0.017747	0.028959
13	0.055747	0.063274	0.116906	0.087687	0.164781	0.054341	0.06216	0.085019	0.027051	0.153537	0.039066	0.041274	0.116658	0.025011	0.038062	0.029106	0.031896	0.041493	0.025206	0.046497	0.011497	0.035085	0.020523	0.020406	0.035002
14	0.057619	0.056901	0.159187	0.073833	0.156907	0.048671	0.05286	0.08048	0.032421	0.1574	0.0391	0.042345	0.128475	0.036506	0.041437	0.029735	0.029946	0.041296	0.023372	0.040798	0.012273	0.020873	0.019453	0.021941	0.030176
15	0.077643	0.076146	0.152693	0.074239	0.177535	0.062587	0.066206	0.083582	0.030174	0.144093	0.06619	0.044042	0.097236	0.03454	0.039321	0.031488	0.033745	0.045872	0.027664	0.036004	0.014212	0.030115	0.021027	0.018648	0.029441
16	0.056279	0.092537	0.164403	0.079014	0.138772	0.046401	0.041022	0.080322	0.040844	0.14461	0.043952	0.046628	0.135191	0.030379	0.027139	0.024108	0.032597	0.048044	0.027852	0.035797	0.017994	0.029029	0.083498	0.023164	0.034248
17	0.073005	0.088906	0.165022	0.065545	0.188763	0.062902	0.058577	0.094726	0.040149	0.110812	0.060946	0.050095	0.124759	0.03711	0.033599	0.027702	0.036868	0.060761	0.027197	0.041412	0.020269	0.0304	0.021619	0.023205	0.034389
18	0.065101	0.061169	0.161974	0.076635	0.175972	0.052628	0.050956	0.084344	0.047317	0.106847	0.070636	0.048361	0.10666	0.037816	0.038232	0.03071	0.031136	0.052843	0.025974	0.044166	0.019708	0.04146	0.06776	0.025829	0.03933
19	0.053309	0.081412	0.093787	0.081905	0.18203	0.091634	0.046502	0.05708	0.050579	0.1032	0.051274	0.04586	0.092827	0.044264	0.049679	0.039601	0.035681	0.047717	0.02928	0.039878	0.020336	0.024167	0.028385	0.021923	0.034338
20	0.074607	0.0819	0.128237	0.082722	0.147944	0.059041	0.052528	0.070153	0.047972	0.102921	0.068997	0.060271	0.10272	0.033901	0.04597	0.030187	0.044961	0.056272	0.034412	0.047071	0.017793	0.031467	0.02754	0.024192	0.039735
21	0.075095	0.064535	0.158134	0.088761	0.166309	0.054739	0.058565	0.100378	0.034114	0.138198	0.051457	0.073847	0.114601	0.031265	0.042256	0.030262	0.045717	0.158277	0.024227	0.047568	0.022159	0.026896	0.071746	0.026434	0.036983
22	0.063764	0.067764	0.09854	0.089193	0.184059	0.065259	0.053836	0.084268	0.046651	0.103469	0.0649	0.047282	0.095402	0.04381	0.042401	0.036601	0.037902	0.05559	0.034051	0.047966	0.02226	0.036288	0.042247	0.034069	0.037814
23	0.074373	0.100088	0.133923	0.088972	0.168024	0.057064	0.051113	0.086298	0.046859	0.121291	0.048324	0.049218	0.137992	0.035621	0.040244	0.034247	0.05414	0.06057	0.027902	0.059423	0.027087	0.031345	0.036733	0.031501	0.039589
24	0.084974	0.072853	0.144275	0.089081	0.158074	0.060823	0.050637	0.087404	0.055323	0.140462	0.075817	0.05559	0.080412	0.038364	0.04267	0.032475	0.040789	0.059693	0.028701	0.047934	0.028017	0.03279	0.114528	0.029875	0.041914
25	0.069384	0.095898	0.10648	0.091489	0.136993	0.080911	0.053312	0.076049	0.054968	0.140822	0.075634	0.059917	0.122153	0.051205	0.044076	0.044651	0.040598	0.059562	0.031118	0.04538	0.025485	0.028906	0.0315	0.021514	0.03602
26	0.058078	0.074043	0.152363	0.09997	0.147334	0.063045	0.060911	0.141269	0.066318	0.113671	0.073948	0.051846	0.130106	0.040144	0.041667	0.027377	0.052185	0.051495	0.028576	0.043192	0.023265	0.038603	0.056241	0.030153	0.040708
27	0.06128	0.081116	0.116657	0.08842	0.203269	0.044119	0.048565	0.107595	0.063142	0.101131	0.072517	0.045162	0.096749	0.042971	0.053731	0.040569	0.043148	0.072055	0.027677	0.04576	0.029909	0.032083	0.118573	0.034284	0.042378
28	0.043691	0.072485	0.166231	0.094108	0.179488	0.068987	0.078686	0.08387	0.056952	0.134182	0.074375	0.07297	0.094552	0.042198	0.056936	0.047813	0.04412	0.081347	0.029811	0.050918	0.028375	0.037428	0.045934	0.02686	0.037895
29	0.065304	0.074882	0.167612	0.105022	0.135348	0.103701	0.059866	0.052857	0.044458	0.119577	0.073203	0.046813	0.123626	0.05962	0.06249	0.023259	0.061527	0.18843	0.02752	0.04798	0.049824	0.031023	0.065061	0.026654	0.038219
30	0.069403	0.096485	0.165212	0.108902	0.13122	0.050374	0.062909	0.075597	0.052	0.130497	0.065275	0.059731	0.063383	0.045146	0.062247	0.022834	0.053906	0.042593	0.029142	0.05729	0.0489	0.032264	0.169392	0.027098	0.040108
31	0.072037	0.076219	0.13995	0.107037	0.137145	0.06746	0.071326	0.122987	0.056793	0.133154	0.063526	0.072035	0.116898	0.063622	0.057055	0.043773	0.059123	0.043733	0.032722	0.045783	0.028985	0.034481	0.047532	0.029975	0.045364
32	0.071664	0.096491	0.1045	0.108445	0.179338	0.075683	0.054289	0.144436	0.055016	0.130285	0.092594	0.061599	0.136314	0.044928	0.057021	0.034015	0.048823	0.041055	0.033285	0.048573	0.064503	0.040662	0.201643	0.033802	0.045453
33	0.051997	0.085024	0.150748	0.094653	0.140319	0.076719	0.062559	0.085131	0.067614	0.122271	0.062779	0.05954	0.119678	0.044483	0.068133	0.03687	0.061906	0.050544	0.042406	0.080856	0.043113	0.037029	0.035501	0.031102	0.043331
34	0.079007	0.080425	0.136929	0.101125	0.129245	0.053679	0.060581	0.110669	0.079869	0.130614	0.087878	0.053552	0.108734	0.065776	0.072517	0.022217	0.049975	0.053806	0.033385	0.054833	0.033171	0.043595	0.152122	0.028763	0.045978
35	0.068514	0.068678	0.148609	0.10154	0.124895	0.051133	0.057352	0.100932	0.074613	0.132618	0.100079	0.054902	0.113011	0.062655	0.061193	0.064495	0.065003	0.083871	0.036783	0.056751	0.020439	0.031288	0.033403	0.033146	0.047881
36	0.053464	0.109842	0.121681	0.09787	0.126796	0.069914	0.07804	0.100264	0.066365	0.110437	0.082778	0.053934	0.128934	0.057878	0.06191	0.033169	0.056199	0.056364	0.038449	0.052829	0.02983	0.042223	0.044992	0.030968	0.044326
37	0.064965	0.09738	0.125399	0.09369	0.126422	0.07214	0.060778	0.099694	0.070157	0.155439	0.071837	0.069896	0.165402	0.057626	0.06068	0.080956	0.072416	0.05913	0.033867	0.080222	0.033521	0.03957	0.127719	0.037648	0.047166
38	0.06448	0.080854	0.166176	0.088701	0.159712	0.095113	0.068107	0.048274	0.065989	0.165707	0.083753	0.060986	0.160929	0.05169	0.06828	0.065494	0.054395	0.037278	0.034364	0.05812	0.031221	0.036557	0.042747	0.031039	0.047355
39	0.06103	0.069764	0.138291	0.091884	0.141227	0.082834	0.074838	0.131292	0.055424	0.143701	0.063005	0.075816	0.129107	0.051924	0.070915	0.05103	0.066364	0.040881	0.036074	0.065185	0.040905	0.040265	0.047895	0.026062	0.0614
40	0.073881	0.084183	0.163698	0.090202	0.150636	0.074789	0.090102	0.115998	0.069313	0.149682	0.066899	0.056566	0.115065	0.06062	0.068527	0.074433	0.076891	0.049492	0.045192	0.080943	0.064781	0.038735	0.048182	0.028565	0.053024
41	0.08145	0.072783	0.181503	0.091019	0.135186	0.089048	0.084523	0.072774	0.061398	0.148005	0.064285	0.080318	0.17149	0.059798	0.084018	0.03357	0.049305	0.062225	0.039438	0.074617	0.05269	0.037732	0.049653	0.035052	0.05813
42	0.076102	0.076949	0.122169	0.090605	0.156008	0.078465	0.079505	0.115459	0.070798	0.127418	0.063121	0.066721	0.187594	0.053709	0.091761	0.045523	0.057078	0.069762	0.030647	0.082363	0.045444	0.046243	0.122573	0.026259	0.057123
43	0.069381	0.096144	0.169764	0.09081	0.13418	0.097678	0.074839	0.077246	0.064408	0.165554	0.082906	0.065998	0.149502	0.056966	0.087588	0.0897	0.056841	0.066408	0.045043	0.08115	0.044824	0.039255	0.034397	0.027384	0.054004
44	0.061767	0.086146	0.144619	0.099182	0.180141	0.07327	0.081566	0.103837	0.063638	0.167532	0.089241	0.06247	0.120141	0.062556	0.081578	0.062183	0.089724	0.056431	0.039017	0.081013	0.053701	0.03986	0.201255	0.026506	0.055026
45	0.078032	0.072695	0.100837	0.097451	0.145329	0.06493	0.083484	0.101858	0.060194	0.152583	0.077163	0.053836	0.139966	0.060406	0.090945	0.154024	0.049814	0.06343	0.048266	0.082319	0.058951	0.043589	0.02618	0.025813	0.053336
46	0.069887	0.111002	0.179194	0.08442	0.154045	0.072707	0.085315	0.142431	0.073839	0.158857	0.094415	0.070376	0.167177	0.082791	0.075878	0.035115	0.060403	0.063308	0.041406	0.081672	0.041405	0.048465	0.122405	0.019235	0.058564
47	0.069824	0.102894	0.191807	0.104697	0.149499	0.060769	0.079572	0.145983	0.081001	0.177103	0.055252	0.075212	0.15822	0.050958	0.104541	0.061893	0.076463	0.073265	0.041413	0.093267	0.056581	0.040986	0.036182	0.02562	0.060836
48	0.060655	0.071616	0.177666	0.092515	0.188126	0.096696	0.074137	0.110578	0.058867	0.151889	0.110027	0.056976	0.127239	0.076126	0.077223	0.048912	0.06557	0.085649	0.043728	0.104972	0.039072	0.04195	0.071705	0.032485	0.050978
49	0.065345	0.10577	0.146114	0.105086	0.184748	0.078138	0.065351	0.083477	0.081042	0.167849	0.082165	0.089027	0.123641	0.053261	0.082731	0.078412	0.067589	0.119921	0.047817	0.107844	0.048783	0.044075	0.075323	0.026479	0.061436
50	0.059107	0.113332	0.153908	0.08196	0.18196	0.099232	0.077844	0.144436	0.070645	0.15507	0.080994	0.071312	0.098353	0.070046	0.079196	0.024732	0.059159	0.16693	0.047281	0.092347	0.050519	0.043272	0.061727	0.030828	0.076412
51	0.075203	0.083061	0.166681	0.098801	0.179253	0.105892	0.082478	0.120983	0.075581	0.175206	0.070121	0.086586	0.160371	0.062095	0.06146	0.096735	0.067942	0.161937	0.049218	0.111864	0.062347	0.04997	0.039558	0.030099	0.065494
52	0.049607	0.087525	0.159444	0.092634	0.180944	0.045297	0.065483	0.138363	0.088405	0.15227	0.075694	0.074627	0.163689	0.054931	0.070114	0.024057	0.058002	0.068453	0.048477	0.09159	0.059979	0.0608	0.062652	0.03725	0.063759
53	0.056313	0.092608	0.146346	0.095007	0.159452	0.05613	0.082016	0.150026	0.098953	0.17667	0.085969	0.072741	0.165886	0.049998	0.060048	0.064833	0.062371	0.094045	0.046381	0.090054	0.061737	0.04882	0.044163	0.036319	0.063444
54	0.048274	0.073969	0.111062	0.09303	0.214733	0.075523	0.068612	0.152338	0.095486	0.162254	0.109015	0.057572	0.13227	0.073478	0.086078	0.077614	0.068331	0.078557	0.054081	0.100775	0.048255	0.066653	0.05543	0.031756	0.066882
55	0.066214	0.095163	0.133631	0.103868	0.207401	0.104668	0.070273	0.137988	0.064469	0.157996	0.086025	0.069136	0.12922	0.062384	0.081981	0.050184	0.061356	0.091591	0.049974	0.112686	0.055191	0.045087	0.084668	0.028906	0.054185
56	0.080858	0.112042	0.156663	0.098473	0.160598	0.090005	0.086707	0.16688	0.074201	0.168637	0.088403	0.064058	0.143202	0.066619	0.07438	0.112668	0.065471	0.094872	0.049467	0.121945	0.054191	0.067957	0.068877	0.029834	0.067161
57	0.043989	0.089269	0.086433	0.101177	0.18627	0.106234	0.080643	0.149115	0.085878	0.152423	0.086236	0.060148	0.137636	0.062079	0.079412	0.100694	0.082432	0.095593	0.050742	0.097626	0.0633	0.057557	0.057125	0.036224	0.073283
58	0.072628	0.090539	0.073443	0.102794	0.183764	0.080336	0.092492	0.085884	0.086624	0.172321	0.080115	0.070712	0.153718	0.068918	0.084893	0.057923	0.050948	0.097039	0.0519	0.109635	0.049721	0.061101	0.046928	0.03381	0.075715
59	0.056127	0.10481	0.143942	0.114145	0.19047	0.047603	0.095612	0.099342	0.086488	0.180384	0.089917	0.052692	0.120148	0.084529	0.093145	0.053417	0.071593	0.084539	0.067139	0.127733	0.03472	0.046455	0.074078	0.029979	0.083256
60	0.056793	0.084876	0.117098	0.093086	0.195738	0.064514	0.065064	0.146909	0.095654	0.170257	0.100123	0.09335	0.09022	0.075876	0.088924	0.097871	0.070098	0.087576	0.050852	0.132452	0.072703	0.059755	0.0437	0.034495	0.086272
61	0.050163	0.083625	0.101586	0.091391	0.211851	0.045574	0.073642	0.180156	0.088413	0.126471	0.069111	0.059647	0.111133	0.067641	0.100131	0.07768	0.066395	0.114686	0.080115	0.119121	0.050523	0.063475	0.05927	0.033821	0.074008
62	0.073413	0.076185	0.080596	0.097472	0.209372	0.087246	0.084178	0.15938	0.071807	0.121698	0.064458	0.066243	0.100842	0.073888	0.086004	0.057334	0.063588	0.134619	0.069453	0.117935	0.038487	0.052964	0.099492	0.04507	0.088012
63	0.088563	0.079993	0.105684	0.089435	0.233105	0.083971	0.085227	0.145761	0.078675	0.183913	0.087349	0.072786	0.115329	0.093765	0.079856	0.145254	0.066383	0.11096	0.061218	0.127404	0.041613	0.063479	0.13312	0.053819	0.078225
64	0.064929	0.095362	0.126768	0.083323	0.233031	0.088775	0.081523	0.156648	0.086797	0.201195	0.086924	0.0583	0.150622	0.056115	0.085828	0.019009	0.064603	0.130129	0.043853	0.148555	0.064678	0.064986	0.10732	0.045998	0.091937
65	0.07748	0.090029	0.128169	0.093691	0.201676	0.09535	0.088416	0.133607	0.082601	0.19471	0.074231	0.070731	0.182187	0.064983	0.150593	0.069607	0.071025	0.10834	0.060116	0.150277	0.053349	0.058017	0.061661	0.038781	0.067535
66	0.082778	0.072151	0.102035	0.086281	0.181209	0.093125	0.090163	0.137373	0.10812	0.14232	0.060192	0.059822	0.2035	0.060333	0.095997	0.05422	0.058441	0.138212	0.047478	0.136049	0.075693	0.060977	0.084433	0.036278	0.097189
67	0.060118	0.076872	0.110609	0.093852	0.213478	0.117654	0.096387	0.156391	0.084769	0.147679	0.115545	0.057033	0.225218	0.06931	0.112543	0.087437	0.065333	0.161681	0.055056	0.118307	0.061196	0.057835	0.071304	0.038018	0.078327
68	0.068821	0.083321	0.168164	0.102831	0.177676	0.05731	0.065883	0.137868	0.10903	0.158413	0.137553	0.063024	0.18669	0.055729	0.0849	0.060769	0.066651	0.136513	0.081533	0.094926	0.049143	0.068385	0.056202	0.043389	0.103966
69	0.093296	0.066295	0.156116	0.103104	0.252444	0.044502	0.079877	0.150624	0.09679	0.121026	0.094011	0.064178	0.214176	0.057066	0.088724	0.089234	0.078987	0.07861	0.055839	0.103	0.064767	0.066504	0.06788	0.032892	0.093751
70	0.084041	0.090807	0.175357	0.105155	0.224883	0.070974	0.077477	0.113238	0.069677	0.159361	0.107771	0.059609	0.236554	0.095581	0.12625	0.078597	0.068303	0.091073	0.070147	0.113074	0.063024	0.067041	0.07807	0.04678	0.079102
71	0.061374	0.098291	0.147872	0.109826	0.220652	0.106875	0.072324	0.116293	0.06979	0.157459	0.106769	0.064712	0.212845	0.061894	0.103659	0.08532	0.06725	0.128747	0.069731	0.122852	0.0766	0.067607	0.079166	0.037709	0.091791
72	0.082437	0.079202	0.11711	0.074848	0.156094	0.097792	0.105015	0.130436	0.09492	0.149777	0.061318	0.080503	0.22588	0.075966	0.082978	0.133817	0.071738	0.142687	0.073839	0.159289	0.051022	0.069182	0.128475	0.044578	0.091505
73	0.092108	0.103338	0.135872	0.093188	0.26836	0.078867	0.074136	0.120729	0.092814	0.158796	0.113765	0.064306	0.202024	0.076212	0.08439	0.052615	0.076721	0.120573	0.058017	0.157739	0.076745	0.064946	0.076366	0.043633	0.088595
74	0.049956	0.108463	0.112918	0.088919	0.169064	0.068453	0.080827	0.120343	0.092917	0.180065	0.095034	0.070007	0.210149	0.057269	0.115121	0.088446	0.074795	0.142058	0.076843	0.140968	0.102211	0.062652	0.092043	0.044728	0.093083
75	0.068893	0.071072	0.114057	0.095883	0.176314	0.102871	0.074996	0.16641	0.097811	0.141305	0.112956	0.059711	0.230747	0.084921	0.080602	0.089438	0.06809	0.108534	0.070024	0.133204	0.057281	0.063089	0.088343	0.058467	0.104931
76	0.067119	0.109583	0.201077	0.108088	0.186179	0.108908	0.079295	0.125077	0.083987	0.134941	0.102481	0.083096	0.238452	0.060658	0.092624	0.072046	0.072083	0.111156	0.056244	0.12653	0.068568	0.053036	0.058679	0.055903	0.087047
77	0.070741	0.092154	0.100552	0.072121	0.23236	0.106251	0.088985	0.109789	0.06183	0.144093	0.131665	0.087273	0.192602	0.069337	0.13017	0.086608	0.062509	0.151142	0.076487	0.13603	0.081999	0.053433	0.056345	0.051159	0.113552
78	0.054365	0.076094	0.094917	0.097138	0.234775	0.096786	0.084267	0.151325	0.060216	0.198398	0.078048	0.083524	0.169547	0.087646	0.104525	0.0808	0.070773	0.14901	0.063408	0.137854	0.057043	0.057585	0.075427	0.042153	0.112156
79	0.063769	0.117895	0.176373	0.094306	0.179106	0.096153	0.074442	0.163171	0.067817	0.185921	0.105529	0.057028	0.143904	0.08295	0.083495	0.073834	0.072282	0.145759	0.071057	0.132881	0.069568	0.043134	0.084505	0.042956	0.095982
80	0.05307	0.090317	0.194513	0.117977	0.214347	0.091858	0.070375	0.111412	0.074378	0.172895	0.101417	0.087054	0.15714	0.073914	0.11151	0.057347	0.079752	0.123133	0.094473	0.128525	0.064505	0.057326	0.072453	0.04893	0.11496
81	0.075623	0.131402	0.145171	0.086376	0.24354	0.094073	0.077255	0.084386	0.074887	0.209313	0.077924	0.075449	0.205043	0.077814	0.087783	0.060691	0.091712	0.100451	0.072167	0.155349	0.058336	0.051205	0.097306	0.058602	0.092335
82	0.079236	0.091283	0.174654	0.108581	0.229015	0.105814	0.064178	0.106814	0.067428	0.164637	0.064907	0.058376	0.144096	0.104911	0.079708	0.056776	0.065374	0.127475	0.058328	0.156694	0.05813	0.066742	0.095148	0.071945	0.110195
83	0.066349	0.074761	0.148958	0.089702	0.193868	0.111319	0.094888	0.085029	0.077189	0.170122	0.106151	0.062816	0.199419	0.094383	0.09237	0.124909	0.073893	0.108431	0.08444	0.161204	0.069928	0.063871	0.080491	0.047242	0.128504
84	0.068361	0.075229	0.159007	0.065368	0.273162	0.105791	0.108916	0.109923	0.088101	0.172849	0.084677	0.067558	0.155365	0.072733	0.112372	0.04228	0.083299	0.124272	0.086623	0.145425	0.057326	0.062538	0.086926	0.068394	0.12801
85	0.077511	0.080815	0.159678	0.103598	0.190691	0.097469	0.101334	0.117229	0.101672	0.165393	0.091347	0.07726	0.166952	0.078037	0.1004	0.053253	0.055369	0.107412	0.093537	0.161112	0.084136	0.053998	0.098192	0.039367	0.11894
86	0.082433	0.064954	0.128645	0.115139	0.169471	0.101037	0.096245	0.186542	0.080121	0.176976	0.106433	0.075361	0.171093	0.108465	0.123638	0.04026	0.077224	0.129663	0.06761	0.173067	0.068851	0.050926	0.086778	0.039307	0.118472
87	0.054164	0.081446	0.162735	0.077516	0.172549	0.100841	0.106532	0.168625	0.086633	0.197387	0.067029	0.064059	0.135361	0.065847	0.084492	0.049524	0.070352	0.153467	0.092621	0.132725	0.070852	0.050582	0.112352	0.039746	0.1192
88	0.086177	0.076021	0.128929	0.07494	0.220977	0.102299	0.079374	0.144066	0.079417	0.180609	0.103227	0.057639	0.151133	0.085843	0.071691	0.078233	0.059285	0.134517	0.061254	0.152878	0.067799	0.070079	0.093554	0.055281	0.115881
89	0.04287	0.086662	0.132686	0.102282	0.219671	0.101901	0.079829	0.183099	0.087512	0.159206	0.099979	0.061112	0.106816	0.100481	0.078928	0.05046	0.079073	0.160823	0.077895	0.161057	0.073939	0.068119	0.099142	0.039141	0.118392
90	0.057589	0.086711	0.177416	0.070856	0.213198	0.088552	0.081589	0.172132	0.091578	0.149724	0.110567	0.068359	0.141098	0.063714	0.07673	0.077231	0.061863	0.133494	0.088063	0.202383	0.060737	0.057857	0.108435	0.054863	0.104203

## Sheet: Ketamine IM Rel Power Beta 2
	Saline 0.1 ml/kg i.m.					Ketaset 0.56 mg/kg i.m.					Ketaset 1 mg/kg i.m.					Ketaset 1.7 mg/kg i.m.					Ketaset 3 mg/kg i.m.
Time (min)	m1	m2	m3	m4	m5	m1	m2	m3	m4	m5	m1	m2	m3	m4	m5	m1	m2	m3	m4	m5	m1	m2	m3	m4	m5
1	0.040939	0.0556	0.098539	0.037594	0.083262	0.103152	0.09178	0.175519	0.042683	0.087769	0.08467	0.052648	0.101319	0.040099	0.037975	0.055425	0.064175	0.063149	0.034221	0.083821	0.050093	0.054432	0.052299	0.034249	0.090084
2	0.045501	0.058528	0.109019	0.039727	0.085055	0.054798	0.084529	0.117494	0.038287	0.10124	0.100907	0.062057	0.225638	0.031355	0.047179	0.106287	0.046533	0.117658	0.027663	0.086167	0.040046	0.04806	0.06624	0.03737	0.094175
3	0.070217	0.062222	0.147312	0.047573	0.072318	0.115322	0.060701	0.084664	0.028082	0.098662	0.09529	0.055444	0.174255	0.042436	0.045958	0.055719	0.04767	0.089433	0.025188	0.085788	0.032323	0.039273	0.054689	0.029458	0.069693
4	0.084932	0.060245	0.076388	0.039839	0.067138	0.086118	0.06079	0.091578	0.026132	0.091813	0.071608	0.059771	0.172827	0.036279	0.045974	0.030147	0.033216	0.088776	0.017385	0.061176	0.026633	0.04147	0.073792	0.018688	0.061375
5	0.065153	0.056988	0.066631	0.041128	0.09202	0.056684	0.063163	0.121044	0.025316	0.090489	0.072606	0.043005	0.224285	0.024607	0.034157	0.035587	0.036658	0.056357	0.023677	0.052144	0.014367	0.034856	0.035868	0.014963	0.032736
6	0.054638	0.063224	0.098031	0.050152	0.078528	0.093612	0.051571	0.085445	0.028201	0.125297	0.100007	0.060757	0.189553	0.030974	0.033939	0.026603	0.041523	0.04535	0.017999	0.042581	0.013806	0.041924	0.10617	0.013556	0.035557
7	0.061701	0.064186	0.11999	0.042713	0.076411	0.060558	0.06551	0.050898	0.0298	0.091569	0.090282	0.041845	0.185913	0.033455	0.039913	0.028715	0.042292	0.043472	0.020092	0.044895	0.024462	0.028544	0.040112	0.009562	0.027756
8	0.07416	0.051902	0.122979	0.038308	0.096465	0.06775	0.077897	0.087263	0.023011	0.083448	0.049511	0.052129	0.217729	0.021805	0.033051	0.027276	0.053884	0.044098	0.015804	0.039729	0.016968	0.034889	0.031834	0.012389	0.027955
9	0.072925	0.058659	0.126183	0.041354	0.084336	0.05852	0.070542	0.065237	0.016689	0.074823	0.063288	0.06739	0.194312	0.024957	0.034293	0.023989	0.036207	0.052123	0.016822	0.032923	0.013929	0.04469	0.027053	0.014038	0.029049
10	0.058618	0.050347	0.106132	0.039161	0.086394	0.042794	0.061609	0.067997	0.023016	0.082353	0.06043	0.040508	0.173407	0.021344	0.030869	0.023881	0.046396	0.036389	0.02185	0.03617	0.014143	0.030131	0.032313	0.016982	0.032223
11	0.060831	0.054172	0.117547	0.043315	0.086435	0.056687	0.04106	0.068068	0.026069	0.093599	0.07864	0.067316	0.109438	0.025879	0.028851	0.032776	0.045077	0.041718	0.021821	0.035541	0.015162	0.046202	0.019732	0.016373	0.025702
12	0.063182	0.067704	0.095759	0.044851	0.088605	0.043311	0.053917	0.063063	0.029636	0.070017	0.056411	0.059388	0.188294	0.030043	0.031432	0.038321	0.057919	0.049368	0.027321	0.034262	0.013349	0.046924	0.020851	0.015629	0.029236
13	0.044956	0.06007	0.076095	0.043185	0.079519	0.055858	0.057991	0.075447	0.021005	0.077242	0.039106	0.051464	0.102776	0.023274	0.027892	0.039523	0.04288	0.047886	0.025705	0.034471	0.013592	0.047849	0.019136	0.021328	0.034575
14	0.047378	0.05418	0.10126	0.039134	0.07011	0.050507	0.055306	0.061178	0.024175	0.076084	0.029098	0.048424	0.152148	0.027818	0.02617	0.049263	0.039677	0.044364	0.019539	0.036185	0.013888	0.032413	0.026398	0.024746	0.026296
15	0.08667	0.050858	0.091485	0.037727	0.060242	0.055296	0.06904	0.078601	0.023785	0.076959	0.055125	0.046223	0.098964	0.027398	0.024686	0.049237	0.042493	0.045884	0.025114	0.032415	0.017612	0.039249	0.018939	0.020416	0.029694
16	0.062626	0.072322	0.096387	0.03411	0.064513	0.051471	0.047271	0.069224	0.03127	0.073105	0.038602	0.06897	0.136155	0.028482	0.022085	0.043664	0.044799	0.052393	0.02534	0.032372	0.023074	0.057485	0.096935	0.025965	0.033825
17	0.066921	0.071617	0.121732	0.033049	0.073829	0.059554	0.060253	0.086083	0.033537	0.064633	0.049667	0.062692	0.0834	0.031132	0.027909	0.040685	0.045032	0.063088	0.024548	0.036352	0.022441	0.043654	0.020236	0.025316	0.030633
18	0.060553	0.052764	0.108683	0.037824	0.076748	0.058583	0.055726	0.073546	0.031921	0.070928	0.060469	0.054279	0.107672	0.031816	0.0264	0.047716	0.040359	0.05224	0.024952	0.049198	0.025385	0.064995	0.06162	0.023891	0.035479
19	0.049173	0.067996	0.066007	0.039893	0.069916	0.076085	0.050474	0.054235	0.034865	0.07214	0.040207	0.05764	0.095463	0.033353	0.033633	0.080175	0.046453	0.049453	0.027698	0.041074	0.02136	0.036785	0.030395	0.023777	0.034213
20	0.067228	0.065324	0.105432	0.042137	0.05731	0.062351	0.055441	0.067641	0.034622	0.07023	0.04883	0.077842	0.097943	0.027629	0.043957	0.041116	0.058102	0.061902	0.038377	0.043244	0.021896	0.048436	0.023598	0.02478	0.037716
21	0.0646	0.060094	0.103518	0.039321	0.067981	0.066693	0.062882	0.084768	0.02562	0.072529	0.046236	0.080436	0.085966	0.024939	0.034491	0.045985	0.060289	0.059452	0.022577	0.043367	0.026093	0.037134	0.107719	0.027985	0.031673
22	0.055213	0.059726	0.066976	0.040425	0.069951	0.063346	0.052192	0.081377	0.034575	0.06933	0.054483	0.053224	0.075281	0.03145	0.028851	0.053919	0.051254	0.055554	0.035297	0.051149	0.034745	0.050179	0.046511	0.037423	0.030182
23	0.073344	0.059903	0.076525	0.044928	0.077795	0.05203	0.057648	0.092119	0.033154	0.082182	0.044685	0.049218	0.119227	0.029355	0.029355	0.070573	0.067246	0.064501	0.027117	0.047569	0.031995	0.045558	0.029095	0.031424	0.033205
24	0.081511	0.061395	0.088174	0.049282	0.079807	0.070779	0.058595	0.079496	0.03495	0.082337	0.065892	0.066369	0.078809	0.026288	0.030085	0.055415	0.052912	0.062596	0.025597	0.049049	0.035034	0.050239	0.113785	0.023334	0.032302
25	0.054456	0.073343	0.066143	0.042916	0.063914	0.081964	0.047165	0.076631	0.037234	0.073462	0.078844	0.06722	0.098188	0.03513	0.032767	0.072961	0.048492	0.057671	0.026878	0.042997	0.029214	0.044729	0.027764	0.019896	0.034018
26	0.038829	0.061748	0.100611	0.042085	0.067948	0.055209	0.062382	0.101964	0.043634	0.072779	0.075505	0.061191	0.103595	0.028612	0.035988	0.045549	0.077789	0.053775	0.02371	0.044999	0.027307	0.050138	0.041862	0.0265	0.036744
27	0.054452	0.0631	0.084201	0.04289	0.087372	0.048383	0.04976	0.088884	0.045541	0.075555	0.076974	0.05074	0.076048	0.027443	0.033751	0.058883	0.048862	0.071689	0.023798	0.043282	0.034464	0.048833	0.038623	0.033781	0.037127
28	0.039629	0.057647	0.093467	0.041761	0.064927	0.078002	0.076944	0.111597	0.037416	0.091705	0.070509	0.078064	0.078678	0.033656	0.04652	0.068194	0.047789	0.077536	0.026738	0.041334	0.029498	0.048639	0.033705	0.022752	0.031375
29	0.073542	0.05943	0.069575	0.047014	0.066192	0.104328	0.062159	0.062338	0.034104	0.077896	0.057029	0.051282	0.128603	0.042392	0.0466	0.038508	0.073309	0.091556	0.024591	0.04558	0.057764	0.048961	0.041184	0.024806	0.040216
30	0.051501	0.072402	0.091908	0.03672	0.063918	0.052822	0.057593	0.10264	0.039362	0.081752	0.058833	0.066719	0.055876	0.035541	0.046653	0.046186	0.057399	0.050166	0.026396	0.052672	0.049701	0.046079	0.065558	0.022432	0.033615
31	0.069895	0.061171	0.098862	0.04575	0.066403	0.052327	0.06487	0.139288	0.034805	0.092727	0.075885	0.077477	0.097284	0.048681	0.042909	0.084998	0.050575	0.045043	0.026035	0.033737	0.032099	0.043503	0.061747	0.028476	0.046467
32	0.067281	0.074033	0.061472	0.046719	0.078149	0.082484	0.053864	0.163166	0.034743	0.08355	0.08079	0.072271	0.110296	0.03414	0.042871	0.064868	0.044506	0.035455	0.027501	0.043002	0.075897	0.046319	0.089572	0.030522	0.040489
33	0.054186	0.069986	0.10977	0.041399	0.074642	0.099885	0.059112	0.09756	0.035723	0.074308	0.059701	0.067261	0.079894	0.036302	0.044667	0.066152	0.06237	0.050626	0.036012	0.020633	0.053977	0.048155	0.033321	0.024791	0.043912
34	0.071678	0.057846	0.074541	0.048056	0.062149	0.049853	0.058267	0.114834	0.045048	0.069504	0.090609	0.050833	0.114848	0.046084	0.057125	0.047161	0.057096	0.05402	0.026494	0.054548	0.044185	0.046748	0.121319	0.024793	0.046103
35	0.049318	0.058507	0.090976	0.046005	0.057007	0.052235	0.053121	0.122721	0.044147	0.082146	0.088531	0.051877	0.095209	0.038729	0.040066	0.149184	0.065826	0.051145	0.027587	0.039498	0.027742	0.040338	0.037117	0.028148	0.040747
36	0.039839	0.082767	0.078335	0.040795	0.043915	0.0613	0.069681	0.103016	0.037617	0.071776	0.081389	0.059459	0.1062	0.042775	0.046187	0.069757	0.060588	0.059158	0.029704	0.042431	0.03491	0.041067	0.041569	0.02621	0.043331
37	0.068237	0.067919	0.078003	0.042505	0.051537	0.07247	0.052876	0.101861	0.045695	0.082391	0.065796	0.073683	0.159302	0.036911	0.05221	0.178014	0.086426	0.058368	0.027658	0.053211	0.033812	0.048608	0.08218	0.025616	0.034392
38	0.039723	0.057595	0.08261	0.041457	0.075799	0.119061	0.061411	0.057361	0.046481	0.09465	0.074737	0.056802	0.147068	0.032872	0.049019	0.128687	0.059078	0.039048	0.026806	0.054194	0.033337	0.049042	0.037937	0.027124	0.044263
39	0.057311	0.060547	0.074795	0.041082	0.055816	0.094158	0.073063	0.133432	0.038027	0.065541	0.049662	0.077271	0.184733	0.033229	0.043019	0.143873	0.070103	0.040128	0.024993	0.051331	0.053735	0.052854	0.039378	0.022303	0.051412
40	0.036463	0.061181	0.104712	0.047708	0.059044	0.102952	0.087224	0.111523	0.046322	0.075149	0.065329	0.057933	0.088354	0.040219	0.040776	0.137062	0.073536	0.051453	0.040492	0.057302	0.071359	0.053563	0.031249	0.027846	0.048974
41	0.07274	0.054281	0.106725	0.04909	0.053142	0.116922	0.078153	0.079537	0.045766	0.097462	0.063564	0.066595	0.128936	0.03888	0.05068	0.067861	0.053386	0.053497	0.030646	0.05303	0.062265	0.044964	0.047648	0.027191	0.053305
42	0.081963	0.058654	0.083461	0.049048	0.057726	0.088229	0.062419	0.114278	0.046068	0.080199	0.052611	0.056619	0.231317	0.034983	0.047365	0.09703	0.055896	0.07046	0.024731	0.068304	0.055425	0.052765	0.10111	0.022574	0.04813
43	0.078295	0.072402	0.104656	0.045748	0.071898	0.087518	0.061208	0.055684	0.043659	0.08393	0.055487	0.060196	0.185516	0.038451	0.053582	0.153228	0.062131	0.083845	0.030326	0.050555	0.063033	0.044088	0.030623	0.021083	0.055512
44	0.055668	0.058671	0.087989	0.046217	0.071554	0.058047	0.056552	0.106686	0.033776	0.085816	0.082452	0.05927	0.120394	0.041003	0.057039	0.138732	0.085881	0.072657	0.031212	0.054526	0.080467	0.049067	0.092615	0.021762	0.052997
45	0.064009	0.063019	0.071794	0.040828	0.062245	0.06347	0.064304	0.096874	0.03729	0.080617	0.064991	0.047491	0.121644	0.04091	0.053325	0.158369	0.063478	0.067908	0.03942	0.061064	0.052468	0.053052	0.023899	0.017399	0.050587
46	0.060945	0.08312	0.087829	0.039402	0.069743	0.094747	0.068987	0.139934	0.040168	0.103772	0.07878	0.08143	0.192473	0.04228	0.056985	0.068185	0.060285	0.064986	0.028584	0.058096	0.054749	0.060985	0.09979	0.014817	0.060828
47	0.062554	0.081929	0.08888	0.042256	0.078307	0.054091	0.066966	0.155386	0.044077	0.086831	0.050244	0.068609	0.153829	0.04082	0.057473	0.135738	0.067907	0.094757	0.032318	0.055668	0.071768	0.050894	0.033838	0.022408	0.055438
48	0.050214	0.060354	0.088825	0.043621	0.085006	0.072849	0.065393	0.113603	0.032888	0.100265	0.110719	0.05174	0.106123	0.041669	0.061474	0.092372	0.06143	0.094691	0.033705	0.038909	0.043645	0.053171	0.05755	0.026172	0.046757
49	0.058509	0.067468	0.081114	0.040539	0.075727	0.087136	0.061726	0.074362	0.044918	0.093866	0.084954	0.081479	0.152973	0.033416	0.056123	0.120473	0.062582	0.123954	0.035521	0.080481	0.055691	0.050625	0.072454	0.020257	0.055129
50	0.037045	0.080544	0.089396	0.0425	0.080294	0.092388	0.072986	0.161886	0.043634	0.068657	0.107991	0.071801	0.092433	0.048637	0.042762	0.04781	0.061194	0.151913	0.034339	0.070833	0.062311	0.052417	0.065571	0.023638	0.059883
51	0.068903	0.060787	0.08451	0.044112	0.072539	0.117529	0.073612	0.108539	0.046229	0.099598	0.088854	0.073253	0.187613	0.034022	0.034679	0.147516	0.05718	0.167697	0.038547	0.089658	0.063455	0.048621	0.041395	0.027048	0.049562
52	0.050618	0.069119	0.095204	0.039734	0.070428	0.043385	0.06502	0.122182	0.048622	0.0851	0.098743	0.067816	0.233576	0.036069	0.038006	0.041425	0.058599	0.09631	0.036613	0.060778	0.066653	0.062106	0.076068	0.032818	0.059188
53	0.052555	0.077009	0.073531	0.040687	0.062728	0.05924	0.067135	0.12436	0.051361	0.115911	0.076612	0.063629	0.209273	0.032218	0.045238	0.126053	0.061339	0.124458	0.02958	0.051689	0.096753	0.057202	0.050236	0.027435	0.053011
54	0.046325	0.062848	0.064321	0.045724	0.096906	0.090695	0.069052	0.139463	0.054409	0.0946	0.15848	0.060574	0.147945	0.04349	0.051883	0.136037	0.058422	0.093435	0.03803	0.042472	0.061802	0.074059	0.068421	0.025339	0.05777
55	0.049111	0.073752	0.081378	0.041092	0.087427	0.111847	0.063691	0.121281	0.038343	0.083405	0.088561	0.054987	0.151492	0.036405	0.048314	0.099036	0.062811	0.103505	0.041655	0.069064	0.079331	0.049915	0.124662	0.022384	0.052244
56	0.048523	0.077919	0.098375	0.048314	0.074806	0.096447	0.074823	0.153611	0.038548	0.097992	0.059393	0.055672	0.147737	0.041634	0.051707	0.198478	0.064807	0.108058	0.039063	0.07169	0.073237	0.066845	0.050467	0.024091	0.054867
57	0.036125	0.073709	0.067564	0.04346	0.079688	0.109671	0.061498	0.112203	0.044017	0.074493	0.063993	0.063366	0.137242	0.039009	0.056242	0.172895	0.072602	0.099425	0.033122	0.069071	0.106245	0.058801	0.068297	0.025451	0.054676
58	0.059958	0.064318	0.047531	0.044978	0.087694	0.083618	0.082435	0.088323	0.053843	0.087339	0.053977	0.071339	0.165432	0.041507	0.053931	0.096025	0.057549	0.097061	0.035109	0.064642	0.067925	0.063996	0.052425	0.028973	0.066164
59	0.047264	0.08572	0.07617	0.043401	0.087234	0.047642	0.076821	0.097151	0.049574	0.10086	0.075032	0.045988	0.116681	0.046188	0.058144	0.10466	0.060641	0.095519	0.036335	0.073724	0.031949	0.049644	0.047563	0.024746	0.060935
60	0.03742	0.067372	0.061721	0.042925	0.088851	0.065027	0.055629	0.106647	0.048548	0.09068	0.094007	0.077239	0.119943	0.051963	0.053725	0.128892	0.063253	0.101602	0.034096	0.065078	0.08996	0.056366	0.041267	0.027606	0.058812
61	0.039648	0.059244	0.072891	0.043699	0.092651	0.040791	0.063789	0.159649	0.048919	0.089121	0.088449	0.056682	0.108514	0.043937	0.051515	0.103651	0.06808	0.136401	0.041268	0.071138	0.06203	0.066572	0.053323	0.03041	0.060337
62	0.05366	0.05533	0.052356	0.043459	0.081732	0.096662	0.060857	0.156828	0.042816	0.084712	0.081013	0.056416	0.103624	0.038319	0.044489	0.085817	0.07178	0.176916	0.037592	0.065201	0.060093	0.056934	0.04671	0.031557	0.057517
63	0.067174	0.063306	0.059829	0.038215	0.094157	0.090727	0.062189	0.126353	0.045916	0.0807	0.111914	0.065582	0.140338	0.05027	0.051791	0.134425	0.062019	0.14224	0.036561	0.088318	0.058086	0.073921	0.049848	0.033087	0.064078
64	0.038156	0.081123	0.061427	0.036801	0.089028	0.115347	0.072018	0.125361	0.048152	0.085654	0.093948	0.048277	0.213949	0.03913	0.04769	0.02437	0.064725	0.230373	0.033523	0.083118	0.108251	0.068553	0.04824	0.035082	0.078212
65	0.066479	0.058445	0.077341	0.042707	0.093603	0.107775	0.065458	0.129376	0.046199	0.11127	0.051384	0.059107	0.263303	0.049557	0.051559	0.10371	0.070728	0.138571	0.036914	0.071734	0.071335	0.065915	0.064559	0.028855	0.059484
66	0.060886	0.054848	0.065188	0.044324	0.091243	0.100047	0.080778	0.123926	0.056289	0.090196	0.056616	0.050585	0.218616	0.036885	0.057117	0.093796	0.051384	0.187693	0.027822	0.066358	0.058931	0.068521	0.09164	0.027602	0.06927
67	0.052715	0.065251	0.07099	0.041498	0.076454	0.111561	0.076836	0.117185	0.04377	0.079926	0.129027	0.058386	0.213035	0.043221	0.065732	0.128295	0.060923	0.207691	0.047933	0.076677	0.056021	0.0667	0.066723	0.025763	0.067826
68	0.045498	0.065412	0.08738	0.045587	0.074337	0.059078	0.063619	0.104515	0.048765	0.091608	0.114481	0.058661	0.190116	0.036772	0.055072	0.087443	0.063943	0.229525	0.041884	0.069294	0.049657	0.071851	0.078126	0.036445	0.073977
69	0.055914	0.06112	0.084217	0.055867	0.09535	0.042961	0.068838	0.128258	0.034194	0.089142	0.093321	0.055994	0.234784	0.03145	0.060306	0.171166	0.071535	0.077644	0.034514	0.068523	0.080114	0.064701	0.069712	0.024251	0.068333
70	0.05437	0.067595	0.096504	0.03788	0.09244	0.062185	0.068079	0.109794	0.038625	0.104888	0.101708	0.054573	0.203561	0.048662	0.07315	0.14198	0.065744	0.107996	0.042038	0.077604	0.04094	0.060162	0.092942	0.033307	0.071739
71	0.05651	0.060803	0.083056	0.049862	0.093924	0.078767	0.058726	0.097719	0.039552	0.078878	0.110222	0.063808	0.184778	0.048249	0.059018	0.135922	0.061262	0.194812	0.04297	0.074237	0.077975	0.068426	0.073991	0.02655	0.069009
72	0.07785	0.06794	0.076672	0.042341	0.064531	0.103711	0.093161	0.109389	0.051103	0.081522	0.080745	0.064558	0.20253	0.044684	0.052532	0.154027	0.070414	0.135498	0.045609	0.083495	0.056299	0.065448	0.071764	0.039155	0.067879
73	0.06745	0.082154	0.070747	0.039904	0.096722	0.084026	0.076567	0.095029	0.044705	0.095732	0.107875	0.053798	0.179041	0.047354	0.05632	0.088297	0.06245	0.155176	0.037213	0.088986	0.047543	0.051394	0.083801	0.030036	0.066921
74	0.037624	0.069097	0.063906	0.039429	0.06264	0.077655	0.070322	0.096239	0.038346	0.089784	0.059427	0.069435	0.230441	0.034145	0.052725	0.112143	0.065958	0.176272	0.037374	0.076827	0.117678	0.066131	0.089978	0.034645	0.085195
75	0.059998	0.055696	0.06881	0.04293	0.082285	0.112307	0.062575	0.101118	0.053881	0.085991	0.123053	0.05819	0.215177	0.051196	0.045267	0.138369	0.071734	0.122145	0.046903	0.076462	0.074032	0.054979	0.109012	0.044707	0.071826
76	0.052755	0.069014	0.090948	0.045732	0.076789	0.092628	0.060874	0.10067	0.04657	0.080763	0.098188	0.074408	0.2038	0.036495	0.075752	0.116013	0.08633	0.137168	0.042805	0.07441	0.0864	0.055385	0.056605	0.037636	0.068304
77	0.051561	0.080566	0.075927	0.04062	0.095299	0.101751	0.068677	0.10908	0.038036	0.073114	0.085681	0.07021	0.208384	0.042223	0.074117	0.156041	0.054661	0.165533	0.020348	0.091615	0.087622	0.053264	0.052059	0.031838	0.079164
78	0.043488	0.072573	0.073541	0.040512	0.094228	0.122159	0.078835	0.101121	0.03257	0.090755	0.069132	0.072757	0.210194	0.050762	0.058133	0.145259	0.069782	0.155492	0.043549	0.078745	0.062783	0.04953	0.06835	0.031364	0.075951
79	0.046426	0.076704	0.126001	0.041033	0.087404	0.06622	0.061519	0.118062	0.039785	0.086552	0.054865	0.060342	0.088605	0.044922	0.05931	0.066732	0.069144	0.13803	0.065465	0.073463	0.091342	0.04961	0.083907	0.035913	0.079093
80	0.045699	0.056227	0.103799	0.046061	0.099673	0.080054	0.055982	0.088115	0.048253	0.086631	0.076965	0.069749	0.156863	0.040458	0.070414	0.06534	0.076435	0.128668	0.039958	0.082002	0.080251	0.057734	0.069255	0.039671	0.080579
81	0.054208	0.065278	0.077574	0.041137	0.093646	0.100754	0.062727	0.072456	0.038165	0.092417	0.057873	0.072228	0.138815	0.080103	0.050103	0.088935	0.063959	0.101325	0.036727	0.088975	0.095135	0.052437	0.099957	0.039215	0.075681
82	0.051028	0.075145	0.098596	0.049575	0.095476	0.081968	0.053175	0.080098	0.037776	0.095255	0.057024	0.056611	0.151593	0.08416	0.044164	0.086666	0.066819	0.198607	0.037858	0.082145	0.083871	0.071653	0.102486	0.044505	0.08981
83	0.040222	0.05787	0.095947	0.043488	0.094565	0.111872	0.088769	0.055817	0.043404	0.090708	0.124507	0.053091	0.129617	0.045691	0.058778	0.110932	0.055331	0.121384	0.055934	0.083474	0.087795	0.074765	0.086163	0.030871	0.081422
84	0.037333	0.056769	0.068215	0.036827	0.095022	0.096464	0.078713	0.06707	0.043182	0.092611	0.105314	0.063634	0.179533	0.039132	0.056314	0.037339	0.086422	0.156874	0.056172	0.070136	0.081362	0.060394	0.097199	0.053559	0.070179
85	0.067476	0.060005	0.088344	0.038779	0.094794	0.118131	0.081578	0.065991	0.044052	0.087794	0.072722	0.064112	0.153596	0.042697	0.055987	0.05392	0.05166	0.081934	0.045161	0.080446	0.089961	0.062945	0.113836	0.030227	0.092188
86	0.065228	0.057312	0.071373	0.04808	0.093481	0.083998	0.078027	0.091727	0.042469	0.090346	0.106558	0.06692	0.163921	0.055704	0.062447	0.029031	0.059429	0.127831	0.039235	0.09622	0.073704	0.057991	0.097125	0.02426	0.083419
87	0.038804	0.067963	0.148782	0.042698	0.079782	0.101015	0.080307	0.108348	0.050814	0.083311	0.064638	0.057329	0.117741	0.039797	0.041211	0.033096	0.05809	0.151123	0.0531	0.065795	0.094761	0.056591	0.10667	0.026156	0.076775
88	0.074884	0.061518	0.092423	0.042759	0.087597	0.092494	0.08154	0.093898	0.039061	0.089287	0.077823	0.046092	0.192713	0.065532	0.03373	0.046644	0.063205	0.167971	0.036428	0.070038	0.073104	0.087429	0.081186	0.035778	0.074329
89	0.032881	0.078641	0.124671	0.04491	0.094053	0.096752	0.076044	0.116147	0.048834	0.094784	0.106064	0.055373	0.093888	0.059019	0.048629	0.037221	0.075982	0.168472	0.044942	0.081806	0.080527	0.065571	0.09535	0.032271	0.077827
90	0.03216	0.068023	0.123012	0.034999	0.091014	0.087518	0.058576	0.119365	0.052696	0.075584	0.074961	0.059972	0.168652	0.044405	0.052528	0.068345	0.048393	0.120652	0.04561	0.082085	0.103591	0.05865	0.092272	0.03641	0.065676

[truncated: 21 more sheets: Ketamine IM Rel power Delta, Ketamine IM Rel Power Gamma, Ketamine IM Rel Power Theta, AZD-6765 Relative Power Alpha, AZD-6765 Rel Power Beta 1, AZD-6765 Rel Power Beta 2, AZD-6765 Rel Power Delta, AZD-6765 Rel Power Gamma, AZD-6765 Rel Power Theta, CP-101606 Relative power-Alpha, CP-101606 Rel Power Beta 1, CP-101606 Rel Power Beta 2, CP-101606 Rel Power Delta, CP-101606 Rel Power Gamma, CP-101606 Rel Power Theta, BMT-108908 Relative Power Alpha, BMT-108908 Rel Power Beta 1, BMT-108908 Rel Power Beta 2, BMT-108908 Rel Power Delta, BMT-108908 Rel Power Gamma …]
